# Supplementary material for: Genetic associations between gut microbiota and type 2 diabetes mediated by plasma metabolites: a Mendelian randomization study
Source: Front Endocrinol (Lausanne). 2024 Aug 9;15:1430675. doi: 10.3389/fendo.2024.1430675 (PMC11341399; doi:10.3389/fendo.2024.1430675)
Supplement: Supplementary file 1 [file Table_1.xlsx]

## Sheet: Table 1
Table 1 Instrumental variables of gut microbiota after clumping and exclusion of week IVs
Gut microbiota	SNP	effect_allele.exposure	other_allele.exposure	beta.exposure	se.exposure	exposure	mr_keep.exposure	pval.exposure	pval_origin.exposure	id.exposure	eaf.exposure
class Actinobacteria id.419	rs182549	C	T	0.111489	0.012066	exposure	TRUE	2.47e-20	inferred	TQj9xz	0.2704
class Actinobacteria id.419	rs6660520	A	G	0.0711483	0.0134495	exposure	TRUE	1.22e-07	inferred	TQj9xz	0.2495
class Actinobacteria id.419	rs8047955	A	G	0.0575816	0.0116762	exposure	TRUE	8.16e-07	inferred	TQj9xz	0.3966
class Actinobacteria id.419	rs7322849	T	C	0.0944467	0.0192976	exposure	TRUE	9.87e-07	inferred	TQj9xz	0.3817
class Actinobacteria id.419	rs72767435	T	C	-0.126352	0.0273626	exposure	TRUE	3.88e-06	inferred	TQj9xz	0.16
class Actinobacteria id.419	rs134366	G	A	0.111877	0.023501	exposure	TRUE	1.93e-06	inferred	TQj9xz	0.0596
class Actinobacteria id.419	rs10841473	G	C	-0.0583765	0.0123353	exposure	TRUE	2.22e-06	inferred	TQj9xz	0.4702
class Actinobacteria id.419	rs11745923	G	T	0.0563759	0.0115529	exposure	TRUE	1.06e-06	inferred	TQj9xz	0.1332
class Actinobacteria id.419	rs1515761	T	C	0.0762317	0.0169884	exposure	TRUE	7.21e-06	inferred	TQj9xz	0.4911
class Actinobacteria id.419	rs12899991	A	T	0.0719923	0.0154661	exposure	TRUE	3.24e-06	inferred	TQj9xz	0.3002
class Actinobacteria id.419	rs12049045	A	G	0.0510452	0.0114325	exposure	TRUE	8.01e-06	inferred	TQj9xz	0.2147
class Actinobacteria id.419	rs1376754	G	A	0.0509242	0.0112503	exposure	TRUE	6e-06	inferred	TQj9xz	0.0676
class Actinobacteria id.419	rs11655079	T	C	-0.0560674	0.0124286	exposure	TRUE	6.45e-06	inferred	TQj9xz	0.0964
class Actinobacteria id.419	rs7700479	T	A	-0.0769653	0.0173933	exposure	TRUE	9.64e-06	inferred	TQj9xz	0.0795
class Actinobacteria id.419	rs80083040	T	G	0.155784	0.0348017	exposure	TRUE	7.59e-06	inferred	TQj9xz	0.0517
class Actinobacteria id.419	rs961091	G	A	0.0501255	0.011255	exposure	TRUE	8.44e-06	inferred	TQj9xz	0.3519
class Actinobacteria id.419	rs4945008	A	G	0.0540741	0.0121393	exposure	TRUE	8.41e-06	inferred	TQj9xz	0.3608
class Actinobacteria id.419	rs857444	C	T	0.0509553	0.011539	exposure	TRUE	1.01e-05	inferred	TQj9xz	0.4334
class Alphaproteobacteria id.2379	rs9813022	A	G	-0.0751277	0.0153867	exposure	TRUE	1.05e-06	inferred	LoiH5M	0.4513
class Alphaproteobacteria id.2379	rs76784716	A	G	0.133271	0.0267738	exposure	TRUE	6.43e-07	inferred	LoiH5M	0.3678
class Alphaproteobacteria id.2379	rs140912403	C	T	-0.160677	0.0317708	exposure	TRUE	4.25e-07	inferred	LoiH5M	0.0646
class Alphaproteobacteria id.2379	rs34569731	A	G	0.0705145	0.0157564	exposure	TRUE	7.63e-06	inferred	LoiH5M	0.1372
class Alphaproteobacteria id.2379	rs10803434	A	T	-0.0692742	0.0148866	exposure	TRUE	3.26e-06	inferred	LoiH5M	0.335
class Alphaproteobacteria id.2379	rs55876211	C	T	-0.080811	0.0184159	exposure	TRUE	1.14e-05	inferred	LoiH5M	0.172
class Alphaproteobacteria id.2379	rs7960664	G	A	0.0969489	0.0215149	exposure	TRUE	6.6e-06	inferred	LoiH5M	0.1998
class Alphaproteobacteria id.2379	rs17061716	G	C	0.0927341	0.0207569	exposure	TRUE	7.91e-06	inferred	LoiH5M	0.0716
class Alphaproteobacteria id.2379	rs12977163	G	C	0.0690234	0.0153829	exposure	TRUE	7.22e-06	inferred	LoiH5M	0.1511
class Alphaproteobacteria id.2379	rs62285697	C	T	0.0805256	0.0180912	exposure	TRUE	8.54e-06	inferred	LoiH5M	0.3022
class Bacilli id.1673	rs2952251	A	G	-0.0598868	0.0123903	exposure	TRUE	1.34e-06	inferred	B8q1X0	0.0676
class Bacilli id.1673	rs77558518	A	G	-0.107255	0.0222879	exposure	TRUE	1.49e-06	inferred	B8q1X0	0.0636
class Bacilli id.1673	rs57872228	C	T	-0.0714773	0.0146647	exposure	TRUE	1.09e-06	inferred	B8q1X0	0.2406
class Bacilli id.1673	rs35344081	G	A	0.0619529	0.0127066	exposure	TRUE	1.08e-06	inferred	B8q1X0	0.2525
class Bacilli id.1673	rs78938557	T	C	0.108007	0.0232858	exposure	TRUE	3.51e-06	inferred	B8q1X0	0.1928
class Bacilli id.1673	rs11730038	G	A	-0.0630747	0.0128717	exposure	TRUE	9.57e-07	inferred	B8q1X0	0.4871
class Bacilli id.1673	rs76717940	T	A	0.156331	0.0325945	exposure	TRUE	1.62e-06	inferred	B8q1X0	0.3191
class Bacilli id.1673	rs1962325	C	G	0.0554219	0.0114789	exposure	TRUE	1.38e-06	inferred	B8q1X0	0.2058
class Bacilli id.1673	rs74352383	T	A	-0.104496	0.0217083	exposure	TRUE	1.48e-06	inferred	B8q1X0	0.2525
class Bacilli id.1673	rs9581006	C	T	0.225309	0.0467697	exposure	TRUE	1.45e-06	inferred	B8q1X0	0.0656
class Bacilli id.1673	rs11110282	A	G	-0.101189	0.0217379	exposure	TRUE	3.24e-06	inferred	B8q1X0	0.2406
class Bacilli id.1673	rs4028634	T	C	0.0520614	0.0109842	exposure	TRUE	2.14e-06	inferred	B8q1X0	0.4254
class Bacilli id.1673	rs694949	A	G	-0.081146	0.0180042	exposure	TRUE	6.57e-06	inferred	B8q1X0	0.3201
class Bacilli id.1673	rs12797734	T	C	0.0572158	0.0126793	exposure	TRUE	6.41e-06	inferred	B8q1X0	0.171
class Bacilli id.1673	rs28564647	T	G	-0.0613034	0.0137579	exposure	TRUE	8.36e-06	inferred	B8q1X0	0.1223
class Bacilli id.1673	rs7666190	C	A	-0.104044	0.0247934	exposure	TRUE	2.71e-05	inferred	B8q1X0	0.0944
class Bacilli id.1673	rs4459992	T	C	0.0535854	0.0116362	exposure	TRUE	4.12e-06	inferred	B8q1X0	0.0726
class Bacilli id.1673	rs34989881	A	G	0.111056	0.0246039	exposure	TRUE	6.37e-06	inferred	B8q1X0	0.0626
class Bacilli id.1673	rs111552159	C	G	0.128032	0.0286921	exposure	TRUE	8.11e-06	inferred	B8q1X0	0.0606
class Bacilli id.1673	rs13068444	A	G	0.0601035	0.0136407	exposure	TRUE	1.05e-05	inferred	B8q1X0	0.0646
class Bacilli id.1673	rs1595463	C	A	0.0476864	0.0108547	exposure	TRUE	1.12e-05	inferred	B8q1X0	0.0676
class Bacilli id.1673	rs74663707	C	T	0.0979154	0.0224074	exposure	TRUE	1.24e-05	inferred	B8q1X0	0.0457
class Bacteroidia id.912	rs55993203	A	G	-0.121514	0.0236759	exposure	TRUE	2.86e-07	inferred	QNQxxI	0.4254
class Bacteroidia id.912	rs7631304	G	A	-0.0645771	0.0132957	exposure	TRUE	1.19e-06	inferred	QNQxxI	0.0616
class Bacteroidia id.912	rs73975615	G	A	-0.207018	0.0442633	exposure	TRUE	2.91e-06	inferred	QNQxxI	0.16
class Bacteroidia id.912	rs111845179	T	C	0.102648	0.0213843	exposure	TRUE	1.59e-06	inferred	QNQxxI	0.2604
class Bacteroidia id.912	rs2032750	T	C	-0.0508393	0.0106807	exposure	TRUE	1.94e-06	inferred	QNQxxI	0.4513
class Bacteroidia id.912	rs7546249	T	A	-0.0567113	0.0118386	exposure	TRUE	1.66e-06	inferred	QNQxxI	0.0557
class Bacteroidia id.912	rs929878	C	T	-0.0548532	0.012153	exposure	TRUE	6.37e-06	inferred	QNQxxI	0.4354
class Bacteroidia id.912	rs13291169	C	G	0.0689676	0.0148765	exposure	TRUE	3.55e-06	inferred	QNQxxI	0.0527
class Bacteroidia id.912	rs17343978	A	C	-0.0552057	0.0120278	exposure	TRUE	4.44e-06	inferred	QNQxxI	0.1451
class Bacteroidia id.912	rs72706335	T	C	-0.22241	0.0493458	exposure	TRUE	6.57e-06	inferred	QNQxxI	0.0437
class Bacteroidia id.912	rs11146701	A	G	0.0473596	0.010541	exposure	TRUE	7.03e-06	inferred	QNQxxI	0.0656
class Bacteroidia id.912	rs62531359	T	G	0.0655728	0.0149891	exposure	TRUE	1.22e-05	inferred	QNQxxI	0.0109
class Bacteroidia id.912	rs4146051	A	G	-0.107377	0.0245661	exposure	TRUE	1.24e-05	inferred	QNQxxI	0.2455
class Bacteroidia id.912	rs79585701	A	C	0.0646823	0.0149628	exposure	TRUE	1.54e-05	inferred	QNQxxI	0.17
class Bacteroidia id.912	rs4916508	G	A	-0.0466729	0.0105312	exposure	TRUE	9.34e-06	inferred	QNQxxI	0.1292
class Bacteroidia id.912	rs62575403	C	T	0.140055	0.0311128	exposure	TRUE	6.75e-06	inferred	QNQxxI	0.2445
class Betaproteobacteria id.2867	rs4033856	C	T	0.0832423	0.0167237	exposure	TRUE	6.44e-07	inferred	VwJv6R	0.2237
class Betaproteobacteria id.2867	rs2367850	G	C	0.064006	0.0130374	exposure	TRUE	9.14e-07	inferred	VwJv6R	0.2078
class Betaproteobacteria id.2867	rs12467854	G	C	0.0641363	0.0131766	exposure	TRUE	1.13e-06	inferred	VwJv6R	0.0636
class Betaproteobacteria id.2867	rs6087811	T	G	-0.0978177	0.0198522	exposure	TRUE	8.34e-07	inferred	VwJv6R	0.4215
class Betaproteobacteria id.2867	rs62395635	T	C	0.109741	0.0236	exposure	TRUE	3.32e-06	inferred	VwJv6R	0.5298
class Betaproteobacteria id.2867	rs2613606	C	T	-0.0513106	0.0109091	exposure	TRUE	2.56e-06	inferred	VwJv6R	0.2207
class Betaproteobacteria id.2867	rs1928341	A	G	0.0525581	0.0110408	exposure	TRUE	1.93e-06	inferred	VwJv6R	0.3936
class Betaproteobacteria id.2867	rs72747231	C	G	-0.137281	0.0290338	exposure	TRUE	2.26e-06	inferred	VwJv6R	0.2753
class Betaproteobacteria id.2867	rs11128180	A	G	0.0592944	0.0128769	exposure	TRUE	4.13e-06	inferred	VwJv6R	0.1292
class Betaproteobacteria id.2867	rs2321387	G	A	-0.0494596	0.0109424	exposure	TRUE	6.18e-06	inferred	VwJv6R	0.2177
class Betaproteobacteria id.2867	rs1511453	A	G	0.0923492	0.0199158	exposure	TRUE	3.54e-06	inferred	VwJv6R	0.0815
class Betaproteobacteria id.2867	rs9964679	A	G	0.052911	0.0114866	exposure	TRUE	4.1e-06	inferred	VwJv6R	0.0706
class Betaproteobacteria id.2867	rs56386628	C	T	-0.0622252	0.0135688	exposure	TRUE	4.52e-06	inferred	VwJv6R	0.0417
class Betaproteobacteria id.2867	rs320161	A	G	0.0572286	0.01262	exposure	TRUE	5.77e-06	inferred	VwJv6R	0.0537
class Betaproteobacteria id.2867	rs75242906	C	T	-0.121083	0.028075	exposure	TRUE	1.61e-05	inferred	VwJv6R	0.3101
class Clostridia id.1859	rs6815608	T	C	0.103803	0.0210883	exposure	TRUE	8.55e-07	inferred	A5YePx	0.0795
class Clostridia id.1859	rs112334273	G	A	0.0641008	0.0127404	exposure	TRUE	4.87e-07	inferred	A5YePx	0.334
class Clostridia id.1859	rs6814436	T	C	0.0739995	0.0150815	exposure	TRUE	9.27e-07	inferred	A5YePx	0.2455
class Clostridia id.1859	rs72915163	T	C	-0.0581025	0.0120557	exposure	TRUE	1.44e-06	inferred	A5YePx	0.2674
class Clostridia id.1859	rs2273429	A	G	-0.0724037	0.0153105	exposure	TRUE	2.26e-06	inferred	A5YePx	0.3549
class Clostridia id.1859	rs10774377	A	G	0.052659	0.0113858	exposure	TRUE	3.75e-06	inferred	A5YePx	0.0567
class Clostridia id.1859	rs13179700	T	C	0.0511937	0.0109569	exposure	TRUE	2.98e-06	inferred	A5YePx	0.2068
class Clostridia id.1859	rs6934062	G	C	0.0524406	0.0116115	exposure	TRUE	6.29e-06	inferred	A5YePx	0.1074
class Clostridia id.1859	rs1842454	G	A	-0.0547202	0.0127338	exposure	TRUE	1.73e-05	inferred	A5YePx	0.174
class Clostridia id.1859	rs10209007	G	C	0.0794173	0.0182427	exposure	TRUE	1.34e-05	inferred	A5YePx	0.1322
class Clostridia id.1859	rs76767978	G	A	0.0698882	0.0156319	exposure	TRUE	7.79e-06	inferred	A5YePx	0.0845
class Clostridia id.1859	rs13105690	T	C	-0.0529097	0.011818	exposure	TRUE	7.57e-06	inferred	A5YePx	0.2843
class Clostridia id.1859	rs76860606	C	G	0.0947036	0.0225117	exposure	TRUE	2.59e-05	inferred	A5YePx	0.0706
class Clostridia id.1859	rs72738886	T	C	0.086617	0.0190393	exposure	TRUE	5.38e-06	inferred	A5YePx	0.0775
class Clostridia id.1859	rs7269302	A	T	-0.0963981	0.0212007	exposure	TRUE	5.44e-06	inferred	A5YePx	0.2654
class Clostridia id.1859	rs6797343	G	T	0.0592279	0.0134556	exposure	TRUE	1.07e-05	inferred	A5YePx	0.1183
class Clostridia id.1859	rs13421739	C	G	0.0888472	0.0179655	exposure	TRUE	7.6e-07	inferred	A5YePx	0.0716
class Coriobacteriia id.809	rs719099	A	G	0.0778402	0.0155815	exposure	TRUE	5.86e-07	inferred	gu6Hog	0.34
class Coriobacteriia id.809	rs240104	T	C	-0.0603429	0.0126849	exposure	TRUE	1.96e-06	inferred	gu6Hog	0.2087
class Coriobacteriia id.809	rs11250875	T	C	0.06075	0.0130939	exposure	TRUE	3.49e-06	inferred	gu6Hog	0.1292
class Coriobacteriia id.809	rs34739816	G	T	0.0965017	0.0207666	exposure	TRUE	3.37e-06	inferred	gu6Hog	0.1083
class Coriobacteriia id.809	rs76779974	C	G	0.0774888	0.0171877	exposure	TRUE	6.53e-06	inferred	gu6Hog	0.2356
class Coriobacteriia id.809	rs80046645	C	G	0.25584	0.0561995	exposure	TRUE	5.31e-06	inferred	gu6Hog	0.3857
class Coriobacteriia id.809	rs1816223	A	G	-0.0586265	0.0129006	exposure	TRUE	5.51e-06	inferred	gu6Hog	0.2107
class Coriobacteriia id.809	rs67561917	A	G	-0.0714367	0.0154113	exposure	TRUE	3.56e-06	inferred	gu6Hog	0.2445
class Coriobacteriia id.809	rs3025411	A	G	0.0926543	0.0209468	exposure	TRUE	9.72e-06	inferred	gu6Hog	0.0457
class Coriobacteriia id.809	rs11656361	A	C	0.0773006	0.017553	exposure	TRUE	1.06e-05	inferred	gu6Hog	0.1044
class Coriobacteriia id.809	rs1397793	G	A	-0.0498855	0.0112446	exposure	TRUE	9.15e-06	inferred	gu6Hog	0.0815
class Coriobacteriia id.809	rs11073596	T	G	0.0510212	0.0114339	exposure	TRUE	8.11e-06	inferred	gu6Hog	0.4602
class Coriobacteriia id.809	rs2442778	G	A	-0.116408	0.0258545	exposure	TRUE	6.72e-06	inferred	gu6Hog	0.1421
class Coriobacteriia id.809	rs62448869	T	A	-0.0486059	0.0108982	exposure	TRUE	8.2e-06	inferred	gu6Hog	0.1362
class Coriobacteriia id.809	rs13307134	C	T	0.0565686	0.0126265	exposure	TRUE	7.46e-06	inferred	gu6Hog	0.1123
class Coriobacteriia id.809	rs12974142	G	A	0.0789796	0.0177205	exposure	TRUE	8.31e-06	inferred	gu6Hog	0.0408
class Coriobacteriia id.809	rs8010111	G	A	-0.103377	0.0229286	exposure	TRUE	6.52e-06	inferred	gu6Hog	0.0646
class Deltaproteobacteria id.3087	rs6058181	C	T	0.0825716	0.0165958	exposure	TRUE	6.51e-07	inferred	bZlc36	0.338
class Deltaproteobacteria id.3087	rs4506934	C	T	-0.0936514	0.02012	exposure	TRUE	3.25e-06	inferred	bZlc36	0.0477
class Deltaproteobacteria id.3087	rs17791387	A	G	-0.0735881	0.0154246	exposure	TRUE	1.83e-06	inferred	bZlc36	0.3897
class Deltaproteobacteria id.3087	rs2838334	G	A	0.0561722	0.0124124	exposure	TRUE	6.03e-06	inferred	bZlc36	0.1869
class Deltaproteobacteria id.3087	rs9928243	C	A	-0.0538457	0.0117718	exposure	TRUE	4.78e-06	inferred	bZlc36	0.161
class Deltaproteobacteria id.3087	rs11599763	T	C	-0.0544219	0.0117397	exposure	TRUE	3.56e-06	inferred	bZlc36	0.1412
class Deltaproteobacteria id.3087	rs112381107	C	T	0.206594	0.0456908	exposure	TRUE	6.14e-06	inferred	bZlc36	0.0636
class Deltaproteobacteria id.3087	rs17084793	G	A	-0.0710762	0.015953	exposure	TRUE	8.38e-06	inferred	bZlc36	0.3231
class Deltaproteobacteria id.3087	rs2692012	A	G	0.110335	0.0253336	exposure	TRUE	1.33e-05	inferred	bZlc36	0.496
class Deltaproteobacteria id.3087	rs1035691	A	G	-0.055176	0.0121602	exposure	TRUE	5.69e-06	inferred	bZlc36	0.1123
class Deltaproteobacteria id.3087	rs62020470	A	G	-0.0585411	0.0129358	exposure	TRUE	6.03e-06	inferred	bZlc36	0.1163
class Deltaproteobacteria id.3087	rs16851319	G	C	-0.0705516	0.0150849	exposure	TRUE	2.91e-06	inferred	bZlc36	0.1233
class Deltaproteobacteria id.3087	rs3935584	C	T	-0.0523485	0.011566	exposure	TRUE	6.01e-06	inferred	bZlc36	0.2594
class Deltaproteobacteria id.3087	rs55744759	A	G	-0.0779693	0.0170738	exposure	TRUE	4.96e-06	inferred	bZlc36	0.4254
class Erysipelotrichia id.2147	rs62504403	C	T	0.0681159	0.0127883	exposure	TRUE	1e-07	inferred	F8EH08	0.3986
class Erysipelotrichia id.2147	rs7234058	T	C	-0.0945759	0.0194091	exposure	TRUE	1.1e-06	inferred	F8EH08	0.3121
class Erysipelotrichia id.2147	rs17530232	A	G	0.10305	0.0224648	exposure	TRUE	4.49e-06	inferred	F8EH08	0.0765
class Erysipelotrichia id.2147	rs2300774	G	A	0.0524152	0.0106784	exposure	TRUE	9.18e-07	inferred	F8EH08	0.4513
class Erysipelotrichia id.2147	rs35161940	T	C	-0.0806041	0.0167641	exposure	TRUE	1.52e-06	inferred	F8EH08	0.4076
class Erysipelotrichia id.2147	rs10781552	C	T	-0.0552212	0.0116074	exposure	TRUE	1.96e-06	inferred	F8EH08	0.3688
class Erysipelotrichia id.2147	rs8003149	C	T	0.0538798	0.0116888	exposure	TRUE	4.04e-06	inferred	F8EH08	0.1272
class Erysipelotrichia id.2147	rs4078432	C	T	-0.0608929	0.0133764	exposure	TRUE	5.31e-06	inferred	F8EH08	0.1809
class Erysipelotrichia id.2147	rs1074800	A	G	0.0492438	0.010887	exposure	TRUE	6.09e-06	inferred	F8EH08	0.1113
class Erysipelotrichia id.2147	rs56970041	T	G	0.0724144	0.0164471	exposure	TRUE	1.07e-05	inferred	F8EH08	0.2356
class Erysipelotrichia id.2147	rs7826267	T	G	-0.0839071	0.0199131	exposure	TRUE	2.51e-05	inferred	F8EH08	0.0974
class Erysipelotrichia id.2147	rs1884466	C	T	-0.0475363	0.0106939	exposure	TRUE	8.78e-06	inferred	F8EH08	0.0746
class Erysipelotrichia id.2147	rs290833	T	G	-0.0497374	0.0111376	exposure	TRUE	7.98e-06	inferred	F8EH08	0.2823
class Gammaproteobacteria id.3303	rs6706173	A	C	0.074251	0.0146392	exposure	TRUE	3.94e-07	inferred	tQsk0E	0.3449
class Gammaproteobacteria id.3303	rs11181912	G	A	-0.0579153	0.0118796	exposure	TRUE	1.09e-06	inferred	tQsk0E	0.1173
class Gammaproteobacteria id.3303	rs79795896	A	G	-0.15921	0.0351373	exposure	TRUE	5.87e-06	inferred	tQsk0E	0.1541
class Gammaproteobacteria id.3303	rs2234691	T	C	0.0762905	0.0171962	exposure	TRUE	9.14e-06	inferred	tQsk0E	0.3907
class Gammaproteobacteria id.3303	rs6469506	T	A	0.0541424	0.0116333	exposure	TRUE	3.25e-06	inferred	tQsk0E	0.1501
class Gammaproteobacteria id.3303	rs12404135	A	G	-0.0788843	0.0172415	exposure	TRUE	4.76e-06	inferred	tQsk0E	0.1561
class Gammaproteobacteria id.3303	rs9973122	T	A	0.0740614	0.0162596	exposure	TRUE	5.24e-06	inferred	tQsk0E	0.0537
class Gammaproteobacteria id.3303	rs9494710	C	T	-0.0549673	0.0120924	exposure	TRUE	5.48e-06	inferred	tQsk0E	0.3757
class Gammaproteobacteria id.3303	rs75101789	C	T	0.0729012	0.0163003	exposure	TRUE	7.73e-06	inferred	tQsk0E	0.1421
class Lentisphaeria id.2250	rs2825714	A	G	-0.13741	0.0289246	exposure	TRUE	2.03e-06	inferred	OaCUKG	0.2793
class Lentisphaeria id.2250	rs17114848	G	A	0.152377	0.0324332	exposure	TRUE	2.62e-06	inferred	OaCUKG	0.2594
class Lentisphaeria id.2250	rs77599476	A	G	0.230292	0.0480168	exposure	TRUE	1.62e-06	inferred	OaCUKG	0.1093
class Lentisphaeria id.2250	rs11770843	C	T	0.109431	0.0234879	exposure	TRUE	3.18e-06	inferred	OaCUKG	0.17
class Lentisphaeria id.2250	rs72640280	A	G	0.220207	0.0486196	exposure	TRUE	5.92e-06	inferred	OaCUKG	0.2237
class Lentisphaeria id.2250	rs62570196	C	T	-0.21635	0.0439866	exposure	TRUE	8.72e-07	inferred	OaCUKG	0.1571
class Lentisphaeria id.2250	rs2731834	C	G	0.109438	0.023693	exposure	TRUE	3.86e-06	inferred	OaCUKG	0.0686
class Lentisphaeria id.2250	rs2031282	A	G	0.122369	0.0270329	exposure	TRUE	5.99e-06	inferred	OaCUKG	0.0537
class Lentisphaeria id.2250	rs1002941	G	A	0.105025	0.0233484	exposure	TRUE	6.85e-06	inferred	OaCUKG	0.1233
class Lentisphaeria id.2250	rs73113483	T	A	-0.131217	0.0288713	exposure	TRUE	5.5e-06	inferred	OaCUKG	0.0656
class Melainabacteria id.1589	rs9864379	T	C	-0.159735	0.0292553	exposure	TRUE	4.76e-08	inferred	GCnSPz	0.4563
class Melainabacteria id.1589	rs11150282	T	C	0.0989488	0.0196972	exposure	TRUE	5.07e-07	inferred	GCnSPz	0.496
class Melainabacteria id.1589	rs16851659	G	C	-0.0896103	0.0186432	exposure	TRUE	1.54e-06	inferred	GCnSPz	0.3211
class Melainabacteria id.1589	rs73074665	A	T	0.166216	0.0355728	exposure	TRUE	2.97e-06	inferred	GCnSPz	0.0487
class Melainabacteria id.1589	rs4129395	G	A	0.0896187	0.0185106	exposure	TRUE	1.29e-06	inferred	GCnSPz	0.1561
class Melainabacteria id.1589	rs79790072	T	C	0.226722	0.0487841	exposure	TRUE	3.36e-06	inferred	GCnSPz	0.3887
class Melainabacteria id.1589	rs10738747	G	A	0.0814624	0.0184409	exposure	TRUE	9.99e-06	inferred	GCnSPz	0.0467
class Melainabacteria id.1589	rs1221147	T	A	0.123968	0.0278958	exposure	TRUE	8.83e-06	inferred	GCnSPz	0.4274
class Melainabacteria id.1589	rs113884518	T	C	-0.205352	0.0454982	exposure	TRUE	6.38e-06	inferred	GCnSPz	0.4264
class Melainabacteria id.1589	rs789069	A	C	-0.103539	0.0234287	exposure	TRUE	9.9e-06	inferred	GCnSPz	0.0855
class Melainabacteria id.1589	rs367480	G	A	-0.083758	0.0185796	exposure	TRUE	6.54e-06	inferred	GCnSPz	0.172
class Melainabacteria id.1589	rs28678345	T	C	0.214848	0.0470878	exposure	TRUE	5.05e-06	inferred	GCnSPz	0.0567
class Melainabacteria id.1589	rs10148250	G	A	0.0861928	0.0193381	exposure	TRUE	8.31e-06	inferred	GCnSPz	0.1133
class Methanobacteria id.119	rs10202904	T	G	-0.121754	0.0235357	exposure	TRUE	2.3e-07	inferred	QiWh38	0.4672
class Methanobacteria id.119	rs73457410	A	G	0.21534	0.0436695	exposure	TRUE	8.18e-07	inferred	QiWh38	0.325
class Methanobacteria id.119	rs6776814	T	C	-0.199566	0.0411825	exposure	TRUE	1.26e-06	inferred	QiWh38	0.341
class Methanobacteria id.119	rs894996	C	A	0.216999	0.0449076	exposure	TRUE	1.35e-06	inferred	QiWh38	0.0606
class Methanobacteria id.119	rs75208022	C	T	-0.227245	0.048763	exposure	TRUE	3.16e-06	inferred	QiWh38	0.1143
class Methanobacteria id.119	rs12825290	C	G	-0.216781	0.0493496	exposure	TRUE	1.12e-05	inferred	QiWh38	0.0934
class Methanobacteria id.119	rs56131665	G	A	0.178661	0.039298	exposure	TRUE	5.46e-06	inferred	QiWh38	0.165
class Methanobacteria id.119	rs11018665	A	T	0.111465	0.0250516	exposure	TRUE	8.61e-06	inferred	QiWh38	0.0895
class Methanobacteria id.119	rs4257531	G	A	0.164498	0.0364959	exposure	TRUE	6.57e-06	inferred	QiWh38	0.1223
class Methanobacteria id.119	rs6508769	T	C	0.153519	0.0344519	exposure	TRUE	8.35e-06	inferred	QiWh38	0.0666
class Methanobacteria id.119	rs73068003	G	T	-0.15814	0.0351803	exposure	TRUE	6.95e-06	inferred	QiWh38	0.0765
class Methanobacteria id.119	rs10424197	G	A	-0.111274	0.0247517	exposure	TRUE	6.94e-06	inferred	QiWh38	0.0716
class Mollicutes id.3920	rs74603314	T	C	0.221639	0.0462918	exposure	TRUE	1.69e-06	inferred	hXrPer	0.2913
class Mollicutes id.3920	rs10108398	G	A	0.0769142	0.0153953	exposure	TRUE	5.85e-07	inferred	hXrPer	0.2555
class Mollicutes id.3920	rs11890098	A	G	0.074438	0.0153389	exposure	TRUE	1.22e-06	inferred	hXrPer	0.0954
class Mollicutes id.3920	rs72901605	T	C	-0.0841852	0.0178119	exposure	TRUE	2.29e-06	inferred	hXrPer	0.4016
class Mollicutes id.3920	rs3768491	A	G	-0.0681052	0.0149061	exposure	TRUE	4.9e-06	inferred	hXrPer	0.1262
class Mollicutes id.3920	rs17214486	C	A	0.06099	0.0135623	exposure	TRUE	6.89e-06	inferred	hXrPer	0.164
class Mollicutes id.3920	rs12566890	T	G	-0.101147	0.0230978	exposure	TRUE	1.19e-05	inferred	hXrPer	0.2863
class Mollicutes id.3920	rs78169027	A	G	-0.108283	0.0237289	exposure	TRUE	5.03e-06	inferred	hXrPer	0.1571
class Mollicutes id.3920	rs4885016	T	C	-0.0819606	0.0181628	exposure	TRUE	6.41e-06	inferred	hXrPer	0.0696
class Mollicutes id.3920	rs28537087	G	A	0.0820873	0.0188312	exposure	TRUE	1.31e-05	inferred	hXrPer	0.1859
class Mollicutes id.3920	rs2464826	A	C	0.0944239	0.0211806	exposure	TRUE	8.27e-06	inferred	hXrPer	0.0457
class Mollicutes id.3920	rs6043847	T	C	-0.114937	0.0248606	exposure	TRUE	3.78e-06	inferred	hXrPer	0.1083
class Negativicutes id.2164	rs1643968	T	C	-0.0565284	0.0112298	exposure	TRUE	4.81e-07	inferred	fltPzX	0.2445
class Negativicutes id.2164	rs60274479	T	C	-0.0659623	0.0134137	exposure	TRUE	8.76e-07	inferred	fltPzX	0.1998
class Negativicutes id.2164	rs13086907	G	A	0.0625312	0.0131735	exposure	TRUE	2.07e-06	inferred	fltPzX	0.3618
class Negativicutes id.2164	rs73232831	G	A	-0.151829	0.0314932	exposure	TRUE	1.43e-06	inferred	fltPzX	0.2803
class Negativicutes id.2164	rs71405394	G	A	-0.114178	0.02405	exposure	TRUE	2.06e-06	inferred	fltPzX	0.0974
class Negativicutes id.2164	rs61249479	A	C	0.0777075	0.0168628	exposure	TRUE	4.06e-06	inferred	fltPzX	0.3648
class Negativicutes id.2164	rs1447205	G	C	-0.0502053	0.0108382	exposure	TRUE	3.62e-06	inferred	fltPzX	0.2038
class Negativicutes id.2164	rs4722181	T	G	0.0501306	0.0105798	exposure	TRUE	2.15e-06	inferred	fltPzX	0.4761
class Negativicutes id.2164	rs4463806	T	C	-0.0543966	0.0129365	exposure	TRUE	2.61e-05	inferred	fltPzX	0.2227
class Negativicutes id.2164	rs9423647	G	A	0.047817	0.0105282	exposure	TRUE	5.58e-06	inferred	fltPzX	0.0875
class Negativicutes id.2164	rs2834062	A	G	0.0489057	0.0108842	exposure	TRUE	7.01e-06	inferred	fltPzX	0.0517
class Negativicutes id.2164	rs1649999	A	G	0.0748989	0.0166458	exposure	TRUE	6.81e-06	inferred	fltPzX	0.0636
class Negativicutes id.2164	rs1135612	G	A	0.0529785	0.0119177	exposure	TRUE	8.77e-06	inferred	fltPzX	0.5149
class Verrucomicrobiae id.4029	rs11729256	T	C	0.0749798	0.0150177	exposure	TRUE	5.95e-07	inferred	tGwteh	0.2783
class Verrucomicrobiae id.4029	rs4936098	A	G	0.0648843	0.0135928	exposure	TRUE	1.81e-06	inferred	tGwteh	0.166
class Verrucomicrobiae id.4029	rs9349825	A	G	-0.0704036	0.0147128	exposure	TRUE	1.71e-06	inferred	tGwteh	0.0447
class Verrucomicrobiae id.4029	rs74542928	T	C	0.112164	0.0236422	exposure	TRUE	2.09e-06	inferred	tGwteh	0.2386
class Verrucomicrobiae id.4029	rs2602429	C	T	0.0746844	0.0156194	exposure	TRUE	1.74e-06	inferred	tGwteh	0.4563
class Verrucomicrobiae id.4029	rs4242783	G	A	0.0689292	0.0147693	exposure	TRUE	3.06e-06	inferred	tGwteh	0.2217
class Verrucomicrobiae id.4029	rs11184341	G	C	0.0655342	0.0142231	exposure	TRUE	4.07e-06	inferred	tGwteh	0.2873
class Verrucomicrobiae id.4029	rs61779207	G	A	-0.0758309	0.0167762	exposure	TRUE	6.18e-06	inferred	tGwteh	0.34
class Verrucomicrobiae id.4029	rs117107102	A	G	0.204683	0.0431573	exposure	TRUE	2.11e-06	inferred	tGwteh	0.1779
class Verrucomicrobiae id.4029	rs12908520	G	A	0.0618926	0.0130946	exposure	TRUE	2.28e-06	inferred	tGwteh	0.0785
class Verrucomicrobiae id.4029	rs111862613	T	C	0.090699	0.0196746	exposure	TRUE	4.03e-06	inferred	tGwteh	0.2793
class Verrucomicrobiae id.4029	rs941682	G	A	-0.0631436	0.0143767	exposure	TRUE	1.12e-05	inferred	tGwteh	0.3111
family Acidaminococcaceae id.2166	rs6923842	T	C	-0.0796106	0.0169192	exposure	TRUE	2.53e-06	inferred	hW3Qhd	0.2664
family Acidaminococcaceae id.2166	rs6589457	A	G	0.165911	0.0349516	exposure	TRUE	2.07e-06	inferred	hW3Qhd	0.2535
family Acidaminococcaceae id.2166	rs2933324	A	G	-0.0662557	0.0140257	exposure	TRUE	2.31e-06	inferred	hW3Qhd	0.0825
family Acidaminococcaceae id.2166	rs262812	T	C	-0.065675	0.0142257	exposure	TRUE	3.9e-06	inferred	hW3Qhd	0.3926
family Acidaminococcaceae id.2166	rs74540770	G	A	-0.108969	0.0243533	exposure	TRUE	7.66e-06	inferred	hW3Qhd	0.0547
family Acidaminococcaceae id.2166	rs6427992	G	C	-0.0595857	0.01296	exposure	TRUE	4.27e-06	inferred	hW3Qhd	0.169
family Acidaminococcaceae id.2166	rs45497800	T	C	-0.117863	0.0257351	exposure	TRUE	4.65e-06	inferred	hW3Qhd	0.0646
family Acidaminococcaceae id.2166	rs78702810	T	C	-0.143755	0.0323244	exposure	TRUE	8.7e-06	inferred	hW3Qhd	0.0467
family Actinomycetaceae id.421	rs35011108	A	G	0.241826	0.0503796	exposure	TRUE	1.59e-06	inferred	LlZBOu	0.2068
family Actinomycetaceae id.421	rs2889192	G	T	0.0887537	0.0195009	exposure	TRUE	5.33e-06	inferred	LlZBOu	0.1024
family Actinomycetaceae id.421	rs34583783	G	T	0.123756	0.026427	exposure	TRUE	2.83e-06	inferred	LlZBOu	0.0636
family Actinomycetaceae id.421	rs58484246	T	C	0.0761407	0.0169007	exposure	TRUE	6.63e-06	inferred	LlZBOu	0.3827
family Actinomycetaceae id.421	rs4073240	G	A	0.0747546	0.0164684	exposure	TRUE	5.64e-06	inferred	LlZBOu	0.326
family Alcaligenaceae id.2875	rs62191117	A	G	0.0684302	0.0133636	exposure	TRUE	3.04e-07	inferred	rbrLcz	0.1471
family Alcaligenaceae id.2875	rs9537886	A	C	-0.0570888	0.0110683	exposure	TRUE	2.5e-07	inferred	rbrLcz	0.0726
family Alcaligenaceae id.2875	rs4033856	C	T	0.081834	0.0168931	exposure	TRUE	1.27e-06	inferred	rbrLcz	0.2207
family Alcaligenaceae id.2875	rs67737557	C	G	0.0738409	0.0151678	exposure	TRUE	1.13e-06	inferred	rbrLcz	0.4414
family Alcaligenaceae id.2875	rs17000015	A	T	-0.0609257	0.0125363	exposure	TRUE	1.17e-06	inferred	rbrLcz	0.2614
family Alcaligenaceae id.2875	rs2367850	G	C	0.0629104	0.0131712	exposure	TRUE	1.78e-06	inferred	rbrLcz	0.2207
family Alcaligenaceae id.2875	rs7638039	T	C	0.0603335	0.0127779	exposure	TRUE	2.34e-06	inferred	rbrLcz	0.3439
family Alcaligenaceae id.2875	rs62395635	T	C	0.110583	0.0238514	exposure	TRUE	3.55e-06	inferred	rbrLcz	0.1292
family Alcaligenaceae id.2875	rs112159068	A	T	0.131484	0.0281089	exposure	TRUE	2.9e-06	inferred	rbrLcz	0.2058
family Alcaligenaceae id.2875	rs6969323	A	C	-0.0593564	0.0129137	exposure	TRUE	4.3e-06	inferred	rbrLcz	0.0706
family Alcaligenaceae id.2875	rs7302582	G	C	-0.106817	0.023298	exposure	TRUE	4.54e-06	inferred	rbrLcz	0.165
family Alcaligenaceae id.2875	rs1153990	A	G	-0.058727	0.0128306	exposure	TRUE	4.71e-06	inferred	rbrLcz	0.2515
family Alcaligenaceae id.2875	rs9964679	A	G	0.0537051	0.0116008	exposure	TRUE	3.67e-06	inferred	rbrLcz	0.0507
family Alcaligenaceae id.2875	rs112135816	T	G	-0.0775052	0.0171554	exposure	TRUE	6.25e-06	inferred	rbrLcz	0.0755
family Alcaligenaceae id.2875	rs147968	C	T	0.0489475	0.0110321	exposure	TRUE	9.13e-06	inferred	rbrLcz	0.2326
family Alcaligenaceae id.2875	rs74776516	T	G	-0.0944052	0.0213287	exposure	TRUE	9.59e-06	inferred	rbrLcz	0.5229
family Alcaligenaceae id.2875	rs28480294	T	C	-0.0516967	0.0115503	exposure	TRUE	7.61e-06	inferred	rbrLcz	0.3101
family Bacteroidaceae id.917	rs6795673	C	T	0.0538565	0.0105251	exposure	TRUE	3.11e-07	inferred	twJZnY	0.1481
family Bacteroidaceae id.917	rs28757219	T	A	0.0818398	0.0170319	exposure	TRUE	1.55e-06	inferred	twJZnY	0.2326
family Bacteroidaceae id.917	rs9507307	C	T	0.0604456	0.0129128	exposure	TRUE	2.85e-06	inferred	twJZnY	0.1918
family Bacteroidaceae id.917	rs66474973	G	T	0.0812515	0.0164479	exposure	TRUE	7.81e-07	inferred	twJZnY	0.0656
family Bacteroidaceae id.917	rs11585893	A	G	-0.0740746	0.0147633	exposure	TRUE	5.24e-07	inferred	twJZnY	0.1243
family Bacteroidaceae id.917	rs495004	C	G	-0.0607475	0.0129865	exposure	TRUE	2.9e-06	inferred	twJZnY	0.2336
family Bacteroidaceae id.917	rs17619981	T	G	0.0880978	0.0187002	exposure	TRUE	2.46e-06	inferred	twJZnY	0.1521
family Bacteroidaceae id.917	rs2023437	T	C	-0.0782324	0.0167634	exposure	TRUE	3.06e-06	inferred	twJZnY	0.2097
family Bacteroidaceae id.917	rs66710942	C	T	0.0488038	0.0107412	exposure	TRUE	5.53e-06	inferred	twJZnY	0.1153
family Bacteroidaceae id.917	rs13207588	A	G	-0.059205	0.0131195	exposure	TRUE	6.4e-06	inferred	twJZnY	0.4155
family Bacteroidaceae id.917	rs2366421	T	A	-0.0528153	0.0117124	exposure	TRUE	6.5e-06	inferred	twJZnY	0.4115
family Bacteroidaceae id.917	rs1340391	T	C	-0.0592004	0.0132244	exposure	TRUE	7.58e-06	inferred	twJZnY	0.1899
family BacteroidalesS24 7group id.11173	rs738193	T	C	0.0847328	0.0165856	exposure	TRUE	3.24e-07	inferred	cbSSrR	0.1074
family BacteroidalesS24 7group id.11173	rs941000	C	T	0.0850266	0.0163382	exposure	TRUE	1.95e-07	inferred	cbSSrR	0.2863
family BacteroidalesS24 7group id.11173	rs689695	C	A	0.0814578	0.0167057	exposure	TRUE	1.08e-06	inferred	cbSSrR	0.2972
family BacteroidalesS24 7group id.11173	rs17043785	T	C	-0.176187	0.0347133	exposure	TRUE	3.87e-07	inferred	cbSSrR	0.0596
family BacteroidalesS24 7group id.11173	rs10872669	A	G	-0.123071	0.0275665	exposure	TRUE	8.03e-06	inferred	cbSSrR	0.1223
family BacteroidalesS24 7group id.11173	rs12748533	G	T	-0.0821108	0.0172701	exposure	TRUE	1.99e-06	inferred	cbSSrR	0.1978
family BacteroidalesS24 7group id.11173	rs6831034	T	A	-0.0956546	0.0205228	exposure	TRUE	3.15e-06	inferred	cbSSrR	0.3658
family BacteroidalesS24 7group id.11173	rs61508842	T	C	0.122574	0.0272389	exposure	TRUE	6.8e-06	inferred	cbSSrR	0.173
family BacteroidalesS24 7group id.11173	rs78609301	A	G	-0.0867065	0.0195709	exposure	TRUE	9.41e-06	inferred	cbSSrR	0.3549
family BacteroidalesS24 7group id.11173	rs11135366	C	G	0.0842142	0.0183739	exposure	TRUE	4.58e-06	inferred	cbSSrR	0.2167
family BacteroidalesS24 7group id.11173	rs7217209	C	T	0.0843019	0.0187308	exposure	TRUE	6.77e-06	inferred	cbSSrR	0.4085
family Bifidobacteriaceae id.433	rs182549	C	T	0.11707	0.0126703	exposure	TRUE	2.47e-20	inferred	OsxMdX	0.1849
family Bifidobacteriaceae id.433	rs7322849	T	C	0.110676	0.0200996	exposure	TRUE	3.66e-08	inferred	OsxMdX	0.333
family Bifidobacteriaceae id.433	rs76671854	C	G	-0.0892981	0.0183177	exposure	TRUE	1.09e-06	inferred	OsxMdX	0.2704
family Bifidobacteriaceae id.433	rs4957061	T	C	0.0569873	0.0116907	exposure	TRUE	1.09e-06	inferred	OsxMdX	0.2972
family Bifidobacteriaceae id.433	rs10841473	G	C	-0.0613031	0.0128844	exposure	TRUE	1.96e-06	inferred	OsxMdX	0.1362
family Bifidobacteriaceae id.433	rs4567981	T	A	0.0577763	0.0117388	exposure	TRUE	8.57e-07	inferred	OsxMdX	0.3529
family Bifidobacteriaceae id.433	rs13020688	G	A	0.0584045	0.0122081	exposure	TRUE	1.72e-06	inferred	OsxMdX	0.4911
family Bifidobacteriaceae id.433	rs677208	G	C	0.0728589	0.0164821	exposure	TRUE	9.85e-06	inferred	OsxMdX	0.4394
family Bifidobacteriaceae id.433	rs12446429	T	C	0.0810099	0.019073	exposure	TRUE	2.16e-05	inferred	OsxMdX	0.4652
family Bifidobacteriaceae id.433	rs540489	T	G	-0.0632518	0.013817	exposure	TRUE	4.7e-06	inferred	OsxMdX	0.2336
family Bifidobacteriaceae id.433	rs857444	C	T	0.0553965	0.0120669	exposure	TRUE	4.42e-06	inferred	OsxMdX	0.3867
family Bifidobacteriaceae id.433	rs10857328	T	A	0.0562	0.0126395	exposure	TRUE	8.73e-06	inferred	OsxMdX	0.17
family Bifidobacteriaceae id.433	rs10831953	G	A	0.0537537	0.0123746	exposure	TRUE	1.4e-05	inferred	OsxMdX	0.0954
family Bifidobacteriaceae id.433	rs7174549	C	T	0.0551726	0.0124655	exposure	TRUE	9.6e-06	inferred	OsxMdX	0.3559
family Bifidobacteriaceae id.433	rs73797465	T	G	-0.0942612	0.0208421	exposure	TRUE	6.11e-06	inferred	OsxMdX	0.0964
family Bifidobacteriaceae id.433	rs10496759	G	C	0.0637133	0.0144305	exposure	TRUE	1.01e-05	inferred	OsxMdX	0.0865
family Bifidobacteriaceae id.433	rs55888705	A	G	0.053673	0.0120586	exposure	TRUE	8.55e-06	inferred	OsxMdX	0.1252
family Bifidobacteriaceae id.433	rs6899771	A	G	-0.0914312	0.0202604	exposure	TRUE	6.4e-06	inferred	OsxMdX	0.3608
family Christensenellaceae id.1866	rs62573205	G	A	-0.0654804	0.0133503	exposure	TRUE	9.35e-07	inferred	Klrk04	0.0646
family Christensenellaceae id.1866	rs870002	C	T	0.0488951	0.0109817	exposure	TRUE	8.49e-06	inferred	Klrk04	0.4274
family Christensenellaceae id.1866	rs12657403	A	G	0.078108	0.0171887	exposure	TRUE	5.52e-06	inferred	Klrk04	0.1064
family Christensenellaceae id.1866	rs117186816	G	A	-0.206476	0.0436362	exposure	TRUE	2.23e-06	inferred	Klrk04	0.0388
family Christensenellaceae id.1866	rs9608766	T	C	-0.0682134	0.01496	exposure	TRUE	5.12e-06	inferred	Klrk04	0.5099
family Christensenellaceae id.1866	rs4076564	G	A	-0.188623	0.039209	exposure	TRUE	1.5e-06	inferred	Klrk04	0.1918
family Christensenellaceae id.1866	rs4805124	C	G	0.0486508	0.0109067	exposure	TRUE	8.17e-06	inferred	Klrk04	0.4314
family Christensenellaceae id.1866	rs72706624	G	T	0.0882626	0.0197575	exposure	TRUE	7.92e-06	inferred	Klrk04	0.1014
family Christensenellaceae id.1866	rs77867022	G	T	-0.160443	0.0379589	exposure	TRUE	2.37e-05	inferred	Klrk04	0.0258
family Christensenellaceae id.1866	rs7211194	C	T	0.0492094	0.0110916	exposure	TRUE	9.14e-06	inferred	Klrk04	0.496
family Christensenellaceae id.1866	rs892686	A	G	0.0506107	0.0109651	exposure	TRUE	3.92e-06	inferred	Klrk04	0.4513
family Christensenellaceae id.1866	rs12380890	A	G	-0.0503972	0.0111047	exposure	TRUE	5.67e-06	inferred	Klrk04	0.1481
family Clostridiaceae1 id.1869	rs12186080	G	A	0.0748236	0.016246	exposure	TRUE	4.11e-06	inferred	dQPccA	0.4483
family Clostridiaceae1 id.1869	rs2795528	G	A	-0.180969	0.0390911	exposure	TRUE	3.67e-06	inferred	dQPccA	0.161
family Clostridiaceae1 id.1869	rs550843	T	C	-0.0734787	0.0168383	exposure	TRUE	1.28e-05	inferred	dQPccA	0.1113
family Clostridiaceae1 id.1869	rs12341505	G	A	0.0814503	0.0179338	exposure	TRUE	5.58e-06	inferred	dQPccA	0.2455
family Clostridiaceae1 id.1869	rs4723021	T	C	-0.106376	0.0241944	exposure	TRUE	1.1e-05	inferred	dQPccA	0.0487
family Clostridiaceae1 id.1869	rs881532	A	G	-0.0533035	0.0119011	exposure	TRUE	7.5e-06	inferred	dQPccA	0.4125
family Clostridiaceae1 id.1869	rs2817172	C	T	0.0563367	0.012392	exposure	TRUE	5.46e-06	inferred	dQPccA	0.0577
family Clostridiaceae1 id.1869	rs10875374	C	T	-0.0536759	0.0119436	exposure	TRUE	6.99e-06	inferred	dQPccA	0.1491
family Clostridiaceae1 id.1869	rs12490337	C	G	-0.0616944	0.013693	exposure	TRUE	6.62e-06	inferred	dQPccA	0.0755
family Clostridiaceae1 id.1869	rs62397761	A	G	0.0615805	0.0136198	exposure	TRUE	6.14e-06	inferred	dQPccA	0.2863
family Clostridiaceae1 id.1869	rs56188186	A	G	0.0967774	0.0217471	exposure	TRUE	8.58e-06	inferred	dQPccA	0.4771
family ClostridialesvadinBB60group id.11286	rs55682560	C	T	-0.131519	0.0261319	exposure	TRUE	4.83e-07	inferred	itXCOo	0.5358
family ClostridialesvadinBB60group id.11286	rs9979874	G	C	-0.0738925	0.0150911	exposure	TRUE	9.76e-07	inferred	itXCOo	0.2813
family ClostridialesvadinBB60group id.11286	rs28691777	C	T	0.137134	0.0266996	exposure	TRUE	2.8e-07	inferred	itXCOo	0.0487
family ClostridialesvadinBB60group id.11286	rs6588624	G	A	-0.0662317	0.0138147	exposure	TRUE	1.63e-06	inferred	itXCOo	0.0447
family ClostridialesvadinBB60group id.11286	rs7538034	T	G	-0.078598	0.0165982	exposure	TRUE	2.19e-06	inferred	itXCOo	0.168
family ClostridialesvadinBB60group id.11286	rs66714985	A	C	0.116908	0.0252447	exposure	TRUE	3.64e-06	inferred	itXCOo	0.2396
family ClostridialesvadinBB60group id.11286	rs118104867	C	T	0.214464	0.0455098	exposure	TRUE	2.45e-06	inferred	itXCOo	0.0716
family ClostridialesvadinBB60group id.11286	rs2191834	G	T	0.0746375	0.0159136	exposure	TRUE	2.73e-06	inferred	itXCOo	0.0706
family ClostridialesvadinBB60group id.11286	rs7725895	A	G	-0.116224	0.0240367	exposure	TRUE	1.33e-06	inferred	itXCOo	0.0696
family ClostridialesvadinBB60group id.11286	rs7226487	A	G	-0.0643682	0.0138701	exposure	TRUE	3.47e-06	inferred	itXCOo	0.4712
family ClostridialesvadinBB60group id.11286	rs10517600	T	G	0.0626993	0.0139364	exposure	TRUE	6.83e-06	inferred	itXCOo	0.0845
family ClostridialesvadinBB60group id.11286	rs17121075	G	A	0.0769254	0.0172234	exposure	TRUE	7.96e-06	inferred	itXCOo	0.493
family ClostridialesvadinBB60group id.11286	rs10904722	C	T	-0.0672314	0.0147123	exposure	TRUE	4.88e-06	inferred	itXCOo	0.4761
family ClostridialesvadinBB60group id.11286	rs6755871	C	G	-0.0613825	0.0138976	exposure	TRUE	1e-05	inferred	itXCOo	0.2078
family ClostridialesvadinBB60group id.11286	rs34088226	A	G	-0.117807	0.026924	exposure	TRUE	1.21e-05	inferred	itXCOo	0.0895
family ClostridialesvadinBB60group id.11286	rs13409132	A	G	-0.165419	0.0352154	exposure	TRUE	2.64e-06	inferred	itXCOo	0.2823
family ClostridialesvadinBB60group id.11286	rs989682	A	G	0.070194	0.0155364	exposure	TRUE	6.24e-06	inferred	itXCOo	0.2873
family Coriobacteriaceae id.811	rs719099	A	G	0.0778402	0.0155815	exposure	TRUE	5.86e-07	inferred	wyKA1S	0.34
family Coriobacteriaceae id.811	rs240104	T	C	-0.0603429	0.0126849	exposure	TRUE	1.96e-06	inferred	wyKA1S	0.2087
family Coriobacteriaceae id.811	rs11250875	T	C	0.06075	0.0130939	exposure	TRUE	3.49e-06	inferred	wyKA1S	0.1292
family Coriobacteriaceae id.811	rs34739816	G	T	0.0965017	0.0207666	exposure	TRUE	3.37e-06	inferred	wyKA1S	0.1083
family Coriobacteriaceae id.811	rs76779974	C	G	0.0774888	0.0171877	exposure	TRUE	6.53e-06	inferred	wyKA1S	0.2356
family Coriobacteriaceae id.811	rs80046645	C	G	0.25584	0.0561995	exposure	TRUE	5.31e-06	inferred	wyKA1S	0.3857
family Coriobacteriaceae id.811	rs1816223	A	G	-0.0586265	0.0129006	exposure	TRUE	5.51e-06	inferred	wyKA1S	0.2107
family Coriobacteriaceae id.811	rs67561917	A	G	-0.0714367	0.0154113	exposure	TRUE	3.56e-06	inferred	wyKA1S	0.2445
family Coriobacteriaceae id.811	rs3025411	A	G	0.0926543	0.0209468	exposure	TRUE	9.72e-06	inferred	wyKA1S	0.0457
family Coriobacteriaceae id.811	rs11656361	A	C	0.0773006	0.017553	exposure	TRUE	1.06e-05	inferred	wyKA1S	0.1044
family Coriobacteriaceae id.811	rs1397793	G	A	-0.0498855	0.0112446	exposure	TRUE	9.15e-06	inferred	wyKA1S	0.0815
family Coriobacteriaceae id.811	rs11073596	T	G	0.0510212	0.0114339	exposure	TRUE	8.11e-06	inferred	wyKA1S	0.4602
family Coriobacteriaceae id.811	rs2442778	G	A	-0.116408	0.0258545	exposure	TRUE	6.72e-06	inferred	wyKA1S	0.1421
family Coriobacteriaceae id.811	rs62448869	T	A	-0.0486059	0.0108982	exposure	TRUE	8.2e-06	inferred	wyKA1S	0.1362
family Coriobacteriaceae id.811	rs13307134	C	T	0.0565686	0.0126265	exposure	TRUE	7.46e-06	inferred	wyKA1S	0.1123
family Coriobacteriaceae id.811	rs12974142	G	A	0.0789796	0.0177205	exposure	TRUE	8.31e-06	inferred	wyKA1S	0.0408
family Coriobacteriaceae id.811	rs8010111	G	A	-0.103377	0.0229286	exposure	TRUE	6.52e-06	inferred	wyKA1S	0.0646
family Defluviitaleaceae id.1924	rs72731813	C	T	-0.149751	0.0293415	exposure	TRUE	3.33e-07	inferred	EZo4rG	0.0974
family Defluviitaleaceae id.1924	rs4677103	A	G	0.0977203	0.0197033	exposure	TRUE	7.06e-07	inferred	EZo4rG	0.3718
family Defluviitaleaceae id.1924	rs55658617	T	C	0.177314	0.0361844	exposure	TRUE	9.57e-07	inferred	EZo4rG	0.0795
family Defluviitaleaceae id.1924	rs9725395	A	G	-0.138357	0.0295185	exposure	TRUE	2.77e-06	inferred	EZo4rG	0.5378
family Defluviitaleaceae id.1924	rs17051335	C	T	-0.134314	0.0292201	exposure	TRUE	4.29e-06	inferred	EZo4rG	0.1918
family Defluviitaleaceae id.1924	rs112893842	T	C	0.110761	0.0232545	exposure	TRUE	1.91e-06	inferred	EZo4rG	0.4742
family Defluviitaleaceae id.1924	rs28696126	A	T	-0.107106	0.0238173	exposure	TRUE	6.89e-06	inferred	EZo4rG	0.171
family Defluviitaleaceae id.1924	rs1582238	T	C	0.0801923	0.0167061	exposure	TRUE	1.59e-06	inferred	EZo4rG	0.0596
family Defluviitaleaceae id.1924	rs1908593	T	C	0.070223	0.0156601	exposure	TRUE	7.32e-06	inferred	EZo4rG	0.0696
family Defluviitaleaceae id.1924	rs9608282	T	G	0.139014	0.0299429	exposure	TRUE	3.44e-06	inferred	EZo4rG	0.0815
family Defluviitaleaceae id.1924	rs4344384	G	T	0.0708803	0.0156121	exposure	TRUE	5.62e-06	inferred	EZo4rG	0.0656
family Defluviitaleaceae id.1924	rs540220	T	C	-0.123954	0.0289814	exposure	TRUE	1.89e-05	inferred	EZo4rG	0.0875
family Desulfovibrionaceae id.3169	rs6058181	C	T	0.0834742	0.0166111	exposure	TRUE	5.03e-07	inferred	AlpRer	0.0477
family Desulfovibrionaceae id.3169	rs4506934	C	T	-0.0943381	0.020138	exposure	TRUE	2.81e-06	inferred	AlpRer	0.3897
family Desulfovibrionaceae id.3169	rs2692012	A	G	0.114231	0.0253568	exposure	TRUE	6.64e-06	inferred	AlpRer	0.1869
family Desulfovibrionaceae id.3169	rs11599763	T	C	-0.0555931	0.0117493	exposure	TRUE	2.23e-06	inferred	AlpRer	0.1412
family Desulfovibrionaceae id.3169	rs2838334	G	A	0.0571419	0.012423	exposure	TRUE	4.23e-06	inferred	AlpRer	0.0636
family Desulfovibrionaceae id.3169	rs112381107	C	T	0.211435	0.0456962	exposure	TRUE	3.71e-06	inferred	AlpRer	0.3231
family Desulfovibrionaceae id.3169	rs16851319	G	C	-0.0732697	0.0150964	exposure	TRUE	1.21e-06	inferred	AlpRer	0.496
family Desulfovibrionaceae id.3169	rs17791387	A	G	-0.0729251	0.0154381	exposure	TRUE	2.32e-06	inferred	AlpRer	0.1123
family Desulfovibrionaceae id.3169	rs9928243	C	A	-0.0541732	0.0117819	exposure	TRUE	4.27e-06	inferred	AlpRer	0.1233
family Desulfovibrionaceae id.3169	rs7164160	A	T	-0.0574455	0.0129468	exposure	TRUE	9.12e-06	inferred	AlpRer	0.2584
family Desulfovibrionaceae id.3169	rs3935584	C	T	-0.0525838	0.0115757	exposure	TRUE	5.56e-06	inferred	AlpRer	0.1163
family Desulfovibrionaceae id.3169	rs72647048	T	C	-0.0770089	0.017089	exposure	TRUE	6.6e-06	inferred	AlpRer	0.4254
family Enterobacteriaceae id.3469	rs78143293	A	G	-0.0848521	0.0170415	exposure	TRUE	6.39e-07	inferred	3tflA8	0.1342
family Enterobacteriaceae id.3469	rs111229068	A	T	0.110561	0.0241719	exposure	TRUE	4.79e-06	inferred	3tflA8	0.1054
family Enterobacteriaceae id.3469	rs62210023	A	G	0.0606754	0.0130125	exposure	TRUE	3.12e-06	inferred	3tflA8	0.3569
family Enterobacteriaceae id.3469	rs504442	T	G	0.084159	0.0189479	exposure	TRUE	8.93e-06	inferred	3tflA8	0.0944
family Enterobacteriaceae id.3469	rs80319214	C	G	0.0990404	0.0215877	exposure	TRUE	4.48e-06	inferred	3tflA8	0.0517
family Enterobacteriaceae id.3469	rs11026530	T	C	0.0822408	0.0186379	exposure	TRUE	1.02e-05	inferred	3tflA8	0.1392
family Enterobacteriaceae id.3469	rs2374342	C	A	0.0582927	0.0126195	exposure	TRUE	3.85e-06	inferred	3tflA8	0.2942
family Enterobacteriaceae id.3469	rs79757635	C	A	0.0758597	0.0171286	exposure	TRUE	9.47e-06	inferred	3tflA8	0.3519
family Enterobacteriaceae id.3469	rs35673018	G	A	0.0899642	0.0202934	exposure	TRUE	9.29e-06	inferred	3tflA8	0.1441
family Enterobacteriaceae id.3469	rs61973590	C	G	-0.0605392	0.0133696	exposure	TRUE	5.95e-06	inferred	3tflA8	0.161
family Enterobacteriaceae id.3469	rs4792380	A	T	0.115598	0.0257683	exposure	TRUE	7.26e-06	inferred	3tflA8	0.1153
family Erysipelotrichaceae id.2149	rs62504403	C	T	0.0681159	0.0127883	exposure	TRUE	1e-07	inferred	YjfvEj	0.3986
family Erysipelotrichaceae id.2149	rs7234058	T	C	-0.0945759	0.0194091	exposure	TRUE	1.1e-06	inferred	YjfvEj	0.3121
family Erysipelotrichaceae id.2149	rs17530232	A	G	0.10305	0.0224648	exposure	TRUE	4.49e-06	inferred	YjfvEj	0.0765
family Erysipelotrichaceae id.2149	rs2300774	G	A	0.0524152	0.0106784	exposure	TRUE	9.18e-07	inferred	YjfvEj	0.4513
family Erysipelotrichaceae id.2149	rs35161940	T	C	-0.0806041	0.0167641	exposure	TRUE	1.52e-06	inferred	YjfvEj	0.4076
family Erysipelotrichaceae id.2149	rs10781552	C	T	-0.0552212	0.0116074	exposure	TRUE	1.96e-06	inferred	YjfvEj	0.3688
family Erysipelotrichaceae id.2149	rs8003149	C	T	0.0538798	0.0116888	exposure	TRUE	4.04e-06	inferred	YjfvEj	0.1272
family Erysipelotrichaceae id.2149	rs4078432	C	T	-0.0608929	0.0133764	exposure	TRUE	5.31e-06	inferred	YjfvEj	0.1809
family Erysipelotrichaceae id.2149	rs1074800	A	G	0.0492438	0.010887	exposure	TRUE	6.09e-06	inferred	YjfvEj	0.1113
family Erysipelotrichaceae id.2149	rs56970041	T	G	0.0724144	0.0164471	exposure	TRUE	1.07e-05	inferred	YjfvEj	0.2356
family Erysipelotrichaceae id.2149	rs7826267	T	G	-0.0839071	0.0199131	exposure	TRUE	2.51e-05	inferred	YjfvEj	0.0974
family Erysipelotrichaceae id.2149	rs1884466	C	T	-0.0475363	0.0106939	exposure	TRUE	8.78e-06	inferred	YjfvEj	0.0746
family Erysipelotrichaceae id.2149	rs290833	T	G	-0.0497374	0.0111376	exposure	TRUE	7.98e-06	inferred	YjfvEj	0.2823
family FamilyXI id.1936	rs2155352	A	G	-0.150538	0.0302319	exposure	TRUE	6.38e-07	inferred	aG8iav	0.1809
family FamilyXI id.1936	rs697771	A	G	-0.117677	0.0251491	exposure	TRUE	2.88e-06	inferred	aG8iav	0.1203
family FamilyXI id.1936	rs10759623	C	T	-0.162115	0.032151	exposure	TRUE	4.6e-07	inferred	aG8iav	0.4354
family FamilyXI id.1936	rs11547158	A	G	-0.177599	0.0372795	exposure	TRUE	1.9e-06	inferred	aG8iav	0.2286
family FamilyXI id.1936	rs488164	T	G	0.117998	0.025516	exposure	TRUE	3.76e-06	inferred	aG8iav	0.492
family FamilyXI id.1936	rs3733511	A	G	0.128253	0.0274718	exposure	TRUE	3.03e-06	inferred	aG8iav	0.2942
family FamilyXI id.1936	rs6025153	G	C	0.118619	0.0261969	exposure	TRUE	5.96e-06	inferred	aG8iav	0.3837
family FamilyXI id.1936	rs78222136	G	C	0.224835	0.0511672	exposure	TRUE	1.11e-05	inferred	aG8iav	0.3738
family FamilyXI id.1936	rs17379710	T	C	-0.116383	0.0252125	exposure	TRUE	3.91e-06	inferred	aG8iav	0.4324
family FamilyXI id.1936	rs2156611	T	C	-0.112486	0.0251099	exposure	TRUE	7.47e-06	inferred	aG8iav	0.0805
family FamilyXIII id.1957	rs6501525	A	G	0.0561559	0.0115587	exposure	TRUE	1.18e-06	inferred	R5c4JD	0.4225
family FamilyXIII id.1957	rs118170811	A	G	0.151619	0.0317112	exposure	TRUE	1.74e-06	inferred	R5c4JD	0.0398
family FamilyXIII id.1957	rs12643275	A	T	-0.0550907	0.0116474	exposure	TRUE	2.25e-06	inferred	R5c4JD	0.3499
family FamilyXIII id.1957	rs1999289	A	T	-0.0637366	0.013927	exposure	TRUE	4.73e-06	inferred	R5c4JD	0.1024
family FamilyXIII id.1957	rs482905	G	T	0.0596528	0.012717	exposure	TRUE	2.72e-06	inferred	R5c4JD	0.2237
family FamilyXIII id.1957	rs3098182	G	T	0.0508511	0.011014	exposure	TRUE	3.89e-06	inferred	R5c4JD	0.2505
family FamilyXIII id.1957	rs6797051	C	T	-0.0805984	0.0171364	exposure	TRUE	2.56e-06	inferred	R5c4JD	0.4324
family FamilyXIII id.1957	rs66753613	G	A	0.0651136	0.0144251	exposure	TRUE	6.36e-06	inferred	R5c4JD	0.2266
family FamilyXIII id.1957	rs7514702	T	C	-0.0663236	0.0141626	exposure	TRUE	2.83e-06	inferred	R5c4JD	0.2495
family FamilyXIII id.1957	rs7076829	T	A	-0.0516394	0.0112313	exposure	TRUE	4.27e-06	inferred	R5c4JD	0.3857
family FamilyXIII id.1957	rs10404377	C	A	-0.0503183	0.011165	exposure	TRUE	6.58e-06	inferred	R5c4JD	0.2048
family FamilyXIII id.1957	rs4293737	A	G	-0.112091	0.0271305	exposure	TRUE	3.6e-05	inferred	R5c4JD	0.1173
family FamilyXIII id.1957	rs1887048	G	A	0.0579979	0.0129602	exposure	TRUE	7.64e-06	inferred	R5c4JD	0.4205
family FamilyXIII id.1957	rs12904405	A	G	-0.0851896	0.0192688	exposure	TRUE	9.82e-06	inferred	R5c4JD	0.1769
family Lachnospiraceae id.1987	rs9929145	G	A	-0.125721	0.0245233	exposure	TRUE	2.95e-07	inferred	X89LcB	0.1203
family Lachnospiraceae id.1987	rs11755180	C	G	-0.049227	0.0104894	exposure	TRUE	2.69e-06	inferred	X89LcB	0.3628
family Lachnospiraceae id.1987	rs35524804	T	C	-0.0607481	0.0125216	exposure	TRUE	1.23e-06	inferred	X89LcB	0.2704
family Lachnospiraceae id.1987	rs11979110	T	C	-0.0500924	0.0105069	exposure	TRUE	1.86e-06	inferred	X89LcB	0.5298
family Lachnospiraceae id.1987	rs79086868	T	C	0.0776723	0.0164472	exposure	TRUE	2.33e-06	inferred	X89LcB	0.0736
family Lachnospiraceae id.1987	rs112040820	A	G	0.0549584	0.0117086	exposure	TRUE	2.68e-06	inferred	X89LcB	0.4473
family Lachnospiraceae id.1987	rs2159863	A	G	-0.0585831	0.0128742	exposure	TRUE	5.35e-06	inferred	X89LcB	0.336
family Lachnospiraceae id.1987	rs11139361	T	C	0.0494463	0.0110503	exposure	TRUE	7.65e-06	inferred	X89LcB	0.3439
family Lachnospiraceae id.1987	rs1205443	A	G	0.0501415	0.0112157	exposure	TRUE	7.8e-06	inferred	X89LcB	0.0885
family Lachnospiraceae id.1987	rs7359994	T	C	-0.0503142	0.0112482	exposure	TRUE	7.71e-06	inferred	X89LcB	0.0547
family Lachnospiraceae id.1987	rs146660815	T	C	-0.215114	0.0476778	exposure	TRUE	6.43e-06	inferred	X89LcB	0.1978
family Lachnospiraceae id.1987	rs959845	C	T	-0.0493666	0.0107801	exposure	TRUE	4.66e-06	inferred	X89LcB	0.0447
family Lachnospiraceae id.1987	rs10402491	C	T	0.0661701	0.014851	exposure	TRUE	8.37e-06	inferred	X89LcB	0.334
family Lachnospiraceae id.1987	rs13005175	A	G	0.0993483	0.0218395	exposure	TRUE	5.39e-06	inferred	X89LcB	0.2674
family Lachnospiraceae id.1987	rs2910921	T	C	0.160302	0.035832	exposure	TRUE	7.69e-06	inferred	X89LcB	0.332
family Lachnospiraceae id.1987	rs12760724	A	C	-0.0484566	0.0107934	exposure	TRUE	7.14e-06	inferred	X89LcB	0.1093
family Lachnospiraceae id.1987	rs3127230	C	T	-0.0503537	0.0112201	exposure	TRUE	7.2e-06	inferred	X89LcB	0.4453
family Lachnospiraceae id.1987	rs11841382	G	T	-0.0718128	0.017462	exposure	TRUE	3.91e-05	inferred	X89LcB	0.0616
family Lactobacillaceae id.1836	rs16861661	G	A	-0.193287	0.0379293	exposure	TRUE	3.47e-07	inferred	azvGql	0.4274
family Lactobacillaceae id.1836	rs921925	A	C	0.0999419	0.0201687	exposure	TRUE	7.22e-07	inferred	azvGql	0.5676
family Lactobacillaceae id.1836	rs768253	T	G	-0.0792344	0.0170604	exposure	TRUE	3.41e-06	inferred	azvGql	0.2087
family Lactobacillaceae id.1836	rs6092149	A	T	-0.0825646	0.0170282	exposure	TRUE	1.24e-06	inferred	azvGql	0.0497
family Lactobacillaceae id.1836	rs328312	T	A	0.082529	0.0168225	exposure	TRUE	9.3e-07	inferred	azvGql	0.4473
family Lactobacillaceae id.1836	rs11674854	C	T	-0.0830224	0.0175267	exposure	TRUE	2.17e-06	inferred	azvGql	0.4433
family Lactobacillaceae id.1836	rs77478751	A	G	-0.219178	0.0473566	exposure	TRUE	3.69e-06	inferred	azvGql	0.0626
family Lactobacillaceae id.1836	rs74599091	A	G	0.191613	0.0425039	exposure	TRUE	6.54e-06	inferred	azvGql	0.0348
family Lactobacillaceae id.1836	rs9345899	A	G	-0.124042	0.0278946	exposure	TRUE	8.72e-06	inferred	azvGql	0.3907
family Lactobacillaceae id.1836	rs1590596	C	G	-0.10381	0.0220135	exposure	TRUE	2.41e-06	inferred	azvGql	0.0537
family Lactobacillaceae id.1836	rs1530559	G	A	0.0772453	0.0176921	exposure	TRUE	1.26e-05	inferred	azvGql	0.2624
family Lactobacillaceae id.1836	rs62314653	C	A	0.177082	0.0392269	exposure	TRUE	6.35e-06	inferred	azvGql	0.1312
family Methanobacteriaceae id.121	rs10202904	T	G	-0.121754	0.0235357	exposure	TRUE	2.3e-07	inferred	RaijJG	0.4672
family Methanobacteriaceae id.121	rs73457410	A	G	0.21534	0.0436695	exposure	TRUE	8.18e-07	inferred	RaijJG	0.325
family Methanobacteriaceae id.121	rs6776814	T	C	-0.199566	0.0411825	exposure	TRUE	1.26e-06	inferred	RaijJG	0.341
family Methanobacteriaceae id.121	rs894996	C	A	0.216999	0.0449076	exposure	TRUE	1.35e-06	inferred	RaijJG	0.0606
family Methanobacteriaceae id.121	rs75208022	C	T	-0.227245	0.048763	exposure	TRUE	3.16e-06	inferred	RaijJG	0.1143
family Methanobacteriaceae id.121	rs12825290	C	G	-0.216781	0.0493496	exposure	TRUE	1.12e-05	inferred	RaijJG	0.0934
family Methanobacteriaceae id.121	rs56131665	G	A	0.178661	0.039298	exposure	TRUE	5.46e-06	inferred	RaijJG	0.165
family Methanobacteriaceae id.121	rs11018665	A	T	0.111465	0.0250516	exposure	TRUE	8.61e-06	inferred	RaijJG	0.0895
family Methanobacteriaceae id.121	rs4257531	G	A	0.164498	0.0364959	exposure	TRUE	6.57e-06	inferred	RaijJG	0.1223
family Methanobacteriaceae id.121	rs6508769	T	C	0.153519	0.0344519	exposure	TRUE	8.35e-06	inferred	RaijJG	0.0666
family Methanobacteriaceae id.121	rs73068003	G	T	-0.15814	0.0351803	exposure	TRUE	6.95e-06	inferred	RaijJG	0.0765
family Methanobacteriaceae id.121	rs10424197	G	A	-0.111274	0.0247517	exposure	TRUE	6.94e-06	inferred	RaijJG	0.0716
family Oxalobacteraceae id.2966	rs4428215	G	A	0.12561	0.0230053	exposure	TRUE	4.76e-08	inferred	On2MsT	0.0716
family Oxalobacteraceae id.2966	rs1569853	T	C	-0.140043	0.0281704	exposure	TRUE	6.65e-07	inferred	On2MsT	0.1252
family Oxalobacteraceae id.2966	rs736744	C	T	0.105642	0.0200648	exposure	TRUE	1.4e-07	inferred	On2MsT	0.0596
family Oxalobacteraceae id.2966	rs6000536	C	T	-0.118383	0.0241355	exposure	TRUE	9.35e-07	inferred	On2MsT	0.1163
family Oxalobacteraceae id.2966	rs36057338	G	T	0.181604	0.0398742	exposure	TRUE	5.25e-06	inferred	On2MsT	0.1382
family Oxalobacteraceae id.2966	rs7993559	C	A	0.0921059	0.0201114	exposure	TRUE	4.65e-06	inferred	On2MsT	0.0467
family Oxalobacteraceae id.2966	rs12004269	G	T	0.196145	0.044523	exposure	TRUE	1.06e-05	inferred	On2MsT	0.0755
family Oxalobacteraceae id.2966	rs111966731	T	C	0.204031	0.0445746	exposure	TRUE	4.71e-06	inferred	On2MsT	0.2604
family Oxalobacteraceae id.2966	rs17138946	G	T	-0.189444	0.0430248	exposure	TRUE	1.07e-05	inferred	On2MsT	0.2823
family Oxalobacteraceae id.2966	rs11246212	T	C	0.13607	0.0291797	exposure	TRUE	3.11e-06	inferred	On2MsT	0.2107
family Oxalobacteraceae id.2966	rs934049	G	A	0.109751	0.0238636	exposure	TRUE	4.24e-06	inferred	On2MsT	0.0646
family Oxalobacteraceae id.2966	rs12509763	C	G	-0.16332	0.0360823	exposure	TRUE	6e-06	inferred	On2MsT	0.4155
family Oxalobacteraceae id.2966	rs561239	A	G	0.105525	0.0236769	exposure	TRUE	8.32e-06	inferred	On2MsT	0.4622
family Oxalobacteraceae id.2966	rs62435498	C	A	0.181521	0.0400608	exposure	TRUE	5.87e-06	inferred	On2MsT	0.0656
family Oxalobacteraceae id.2966	rs80330081	A	C	-0.18756	0.0423688	exposure	TRUE	9.56e-06	inferred	On2MsT	0.2276
family Pasteurellaceae id.3689	rs12191680	C	G	0.102214	0.0197189	exposure	TRUE	2.18e-07	inferred	nQXdEC	0.4433
family Pasteurellaceae id.3689	rs9382510	C	T	-0.0881865	0.0169965	exposure	TRUE	2.12e-07	inferred	nQXdEC	0.0795
family Pasteurellaceae id.3689	rs10840326	C	G	-0.0717634	0.0149229	exposure	TRUE	1.52e-06	inferred	nQXdEC	0.1014
family Pasteurellaceae id.3689	rs76022354	C	T	0.24289	0.0500406	exposure	TRUE	1.21e-06	inferred	nQXdEC	0.3598
family Pasteurellaceae id.3689	rs72756943	G	A	0.13988	0.0303029	exposure	TRUE	3.91e-06	inferred	nQXdEC	0.165
family Pasteurellaceae id.3689	rs78909003	T	C	-0.241159	0.0498372	exposure	TRUE	1.31e-06	inferred	nQXdEC	0.0437
family Pasteurellaceae id.3689	rs6092684	A	T	0.0684647	0.014674	exposure	TRUE	3.08e-06	inferred	nQXdEC	0.0785
family Pasteurellaceae id.3689	rs4822728	T	C	0.0685479	0.0149032	exposure	TRUE	4.23e-06	inferred	nQXdEC	0.4374
family Pasteurellaceae id.3689	rs35510	A	G	0.122729	0.0264958	exposure	TRUE	3.62e-06	inferred	nQXdEC	0.4235
family Pasteurellaceae id.3689	rs10965428	C	A	-0.119902	0.0258219	exposure	TRUE	3.43e-06	inferred	nQXdEC	0.0994
family Pasteurellaceae id.3689	rs16970009	A	G	0.187381	0.0429572	exposure	TRUE	1.29e-05	inferred	nQXdEC	0.2425
family Pasteurellaceae id.3689	rs12050685	A	G	-0.0670948	0.015239	exposure	TRUE	1.07e-05	inferred	nQXdEC	0.0855
family Pasteurellaceae id.3689	rs73139353	A	C	-0.222573	0.0484634	exposure	TRUE	4.38e-06	inferred	nQXdEC	0.0646
family Pasteurellaceae id.3689	rs6972479	A	G	-0.0781862	0.0175366	exposure	TRUE	8.25e-06	inferred	nQXdEC	0.1362
family Pasteurellaceae id.3689	rs9895850	T	C	-0.176406	0.041017	exposure	TRUE	1.7e-05	inferred	nQXdEC	0.0328
family Pasteurellaceae id.3689	rs111582866	G	A	-0.113957	0.0256403	exposure	TRUE	8.81e-06	inferred	nQXdEC	0.0497
family Pasteurellaceae id.3689	rs62568866	T	A	-0.118018	0.0259206	exposure	TRUE	5.29e-06	inferred	nQXdEC	0.2455
family Pasteurellaceae id.3689	rs731534	C	G	-0.0986502	0.0216316	exposure	TRUE	5.1e-06	inferred	nQXdEC	0.0497
family Pasteurellaceae id.3689	rs9938097	T	C	-0.0710386	0.0158024	exposure	TRUE	6.94e-06	inferred	nQXdEC	0.3668
family Peptococcaceae id.2024	rs35703006	G	T	0.0812655	0.0164355	exposure	TRUE	7.63e-07	inferred	KRr7fl	0.0676
family Peptococcaceae id.2024	rs4990837	A	G	0.0910387	0.0185869	exposure	TRUE	9.68e-07	inferred	KRr7fl	0.3588
family Peptococcaceae id.2024	rs150600492	A	C	0.135774	0.0289757	exposure	TRUE	2.79e-06	inferred	KRr7fl	0.2952
family Peptococcaceae id.2024	rs12634826	T	G	-0.0739885	0.0150931	exposure	TRUE	9.48e-07	inferred	KRr7fl	0.4026
family Peptococcaceae id.2024	rs12992764	T	G	0.0684213	0.0141137	exposure	TRUE	1.25e-06	inferred	KRr7fl	0.0626
family Peptococcaceae id.2024	rs75898026	A	G	-0.0821779	0.0173541	exposure	TRUE	2.19e-06	inferred	KRr7fl	0.2157
family Peptococcaceae id.2024	rs117452796	A	G	-0.257982	0.0549569	exposure	TRUE	2.68e-06	inferred	KRr7fl	0.174
family Peptococcaceae id.2024	rs75430375	C	T	-0.147941	0.0317498	exposure	TRUE	3.17e-06	inferred	KRr7fl	0.0646
family Peptococcaceae id.2024	rs12144792	C	T	0.064399	0.0141246	exposure	TRUE	5.13e-06	inferred	KRr7fl	0.1829
family Peptostreptococcaceae id.2042	rs61841503	G	A	0.0919658	0.0161331	exposure	TRUE	1.19e-08	inferred	4EAUpn	0.2783
family Peptostreptococcaceae id.2042	rs4692811	C	T	0.0642075	0.0126913	exposure	TRUE	4.21e-07	inferred	4EAUpn	0.0636
family Peptostreptococcaceae id.2042	rs12377846	C	A	-0.252	0.0511627	exposure	TRUE	8.42e-07	inferred	4EAUpn	0.0487
family Peptostreptococcaceae id.2042	rs2644627	C	G	-0.0558506	0.011224	exposure	TRUE	6.49e-07	inferred	4EAUpn	0.3221
family Peptostreptococcaceae id.2042	rs59987323	C	T	-0.0537078	0.011443	exposure	TRUE	2.69e-06	inferred	4EAUpn	0.167
family Peptostreptococcaceae id.2042	rs9573937	A	G	-0.0693637	0.0142907	exposure	TRUE	1.21e-06	inferred	4EAUpn	0.4374
family Peptostreptococcaceae id.2042	rs75819860	T	A	0.126264	0.0268383	exposure	TRUE	2.54e-06	inferred	4EAUpn	0.4364
family Peptostreptococcaceae id.2042	rs117020988	C	T	0.182411	0.0372126	exposure	TRUE	9.49e-07	inferred	4EAUpn	0.2644
family Peptostreptococcaceae id.2042	rs1520207	C	T	0.0525658	0.0112476	exposure	TRUE	2.96e-06	inferred	4EAUpn	0.2813
family Peptostreptococcaceae id.2042	rs76982728	T	C	0.124203	0.0266923	exposure	TRUE	3.27e-06	inferred	4EAUpn	0.4274
family Peptostreptococcaceae id.2042	rs12986312	T	G	0.0571818	0.0125947	exposure	TRUE	5.62e-06	inferred	4EAUpn	0.1372
family Peptostreptococcaceae id.2042	rs10805326	G	A	0.0566637	0.012276	exposure	TRUE	3.92e-06	inferred	4EAUpn	0.5606
family Peptostreptococcaceae id.2042	rs1467258	G	A	0.072584	0.0162321	exposure	TRUE	7.76e-06	inferred	4EAUpn	0.0775
family Peptostreptococcaceae id.2042	rs59865771	C	T	-0.0573764	0.0127192	exposure	TRUE	6.45e-06	inferred	4EAUpn	0.0388
family Peptostreptococcaceae id.2042	rs77540684	T	G	0.106725	0.0245638	exposure	TRUE	1.39e-05	inferred	4EAUpn	0.0517
family Peptostreptococcaceae id.2042	rs6721459	A	G	0.0509823	0.0111975	exposure	TRUE	5.29e-06	inferred	4EAUpn	0.1769
family Porphyromonadaceae id.943	rs10119172	C	G	-0.0737324	0.014259	exposure	TRUE	2.33e-07	inferred	XLw4jB	0.1511
family Porphyromonadaceae id.943	rs17065783	A	G	-0.059133	0.0122235	exposure	TRUE	1.31e-06	inferred	XLw4jB	0.2614
family Porphyromonadaceae id.943	rs6953849	A	G	0.0718149	0.0150724	exposure	TRUE	1.89e-06	inferred	XLw4jB	0.2763
family Porphyromonadaceae id.943	rs10858364	G	T	0.055316	0.012085	exposure	TRUE	4.71e-06	inferred	XLw4jB	0.2237
family Porphyromonadaceae id.943	rs3111851	C	G	0.0581896	0.0121147	exposure	TRUE	1.56e-06	inferred	XLw4jB	0.3857
family Porphyromonadaceae id.943	rs7330827	T	C	-0.103842	0.0237355	exposure	TRUE	1.21e-05	inferred	XLw4jB	0.2465
family Porphyromonadaceae id.943	rs35961441	A	C	0.0915257	0.0207306	exposure	TRUE	1.01e-05	inferred	XLw4jB	0.4414
family Porphyromonadaceae id.943	rs10762312	G	A	-0.052368	0.0118814	exposure	TRUE	1.05e-05	inferred	XLw4jB	0.0736
family Porphyromonadaceae id.943	rs35233670	T	C	-0.0473576	0.010602	exposure	TRUE	7.94e-06	inferred	XLw4jB	0.1471
family Porphyromonadaceae id.943	rs864093	A	C	-0.0527939	0.0117499	exposure	TRUE	7.02e-06	inferred	XLw4jB	0.0755
family Porphyromonadaceae id.943	rs1980561	A	G	-0.0485289	0.0109284	exposure	TRUE	8.97e-06	inferred	XLw4jB	0.2565
family Prevotellaceae id.960	rs9958960	G	A	-0.0914807	0.0173611	exposure	TRUE	1.37e-07	inferred	uV3TiH	0.164
family Prevotellaceae id.960	rs4493272	T	C	-0.0604992	0.0118027	exposure	TRUE	2.96e-07	inferred	uV3TiH	0.2406
family Prevotellaceae id.960	rs3860225	A	G	0.083936	0.0167936	exposure	TRUE	5.79e-07	inferred	uV3TiH	0.1899
family Prevotellaceae id.960	rs912860	G	A	-0.229046	0.0483124	exposure	TRUE	2.13e-06	inferred	uV3TiH	0.3549
family Prevotellaceae id.960	rs12118202	T	C	-0.0751986	0.0147265	exposure	TRUE	3.28e-07	inferred	uV3TiH	0.1203
family Prevotellaceae id.960	rs2206482	T	G	-0.0569105	0.0117486	exposure	TRUE	1.27e-06	inferred	uV3TiH	0.4423
family Prevotellaceae id.960	rs9586501	G	A	0.0592681	0.0127329	exposure	TRUE	3.24e-06	inferred	uV3TiH	0.326
family Prevotellaceae id.960	rs12057990	C	T	0.0589878	0.0132268	exposure	TRUE	8.21e-06	inferred	uV3TiH	0.0676
family Prevotellaceae id.960	rs148376875	T	G	0.084515	0.0179163	exposure	TRUE	2.39e-06	inferred	uV3TiH	0.1909
family Prevotellaceae id.960	rs4685827	T	C	-0.0679529	0.0145407	exposure	TRUE	2.96e-06	inferred	uV3TiH	0.2922
family Prevotellaceae id.960	rs10131942	C	G	0.0701212	0.0158326	exposure	TRUE	9.47e-06	inferred	uV3TiH	0.1382
family Prevotellaceae id.960	rs34660375	A	G	-0.0805894	0.0178291	exposure	TRUE	6.18e-06	inferred	uV3TiH	0.4712
family Prevotellaceae id.960	rs7252711	A	G	-0.0740876	0.0161926	exposure	TRUE	4.75e-06	inferred	uV3TiH	0.2237
family Prevotellaceae id.960	rs3758087	T	C	0.0564199	0.0124655	exposure	TRUE	6.01e-06	inferred	uV3TiH	0.1272
family Prevotellaceae id.960	rs34071565	T	A	-0.1567	0.0347882	exposure	TRUE	6.66e-06	inferred	uV3TiH	0.2286
family Prevotellaceae id.960	rs13069367	A	C	-0.0539768	0.0119687	exposure	TRUE	6.49e-06	inferred	uV3TiH	0.0268
family Prevotellaceae id.960	rs7975087	C	A	-0.0601448	0.0135454	exposure	TRUE	8.99e-06	inferred	uV3TiH	0.3141
family Prevotellaceae id.960	rs2278540	G	A	0.0554249	0.0123265	exposure	TRUE	6.91e-06	inferred	uV3TiH	0.165
family Rhodospirillaceae id.2717	rs9813022	A	G	-0.0842444	0.0163583	exposure	TRUE	2.61e-07	inferred	iCth07	0.0994
family Rhodospirillaceae id.2717	rs3754624	C	T	0.0971389	0.0200064	exposure	TRUE	1.2e-06	inferred	iCth07	0.4195
family Rhodospirillaceae id.2717	rs55876211	C	T	-0.0911851	0.0196395	exposure	TRUE	3.43e-06	inferred	iCth07	0.3678
family Rhodospirillaceae id.2717	rs76784716	A	G	0.136049	0.0285767	exposure	TRUE	1.93e-06	inferred	iCth07	0.4563
family Rhodospirillaceae id.2717	rs4278423	T	C	0.107529	0.0235725	exposure	TRUE	5.08e-06	inferred	iCth07	0.1561
family Rhodospirillaceae id.2717	rs1549633	A	C	0.0999312	0.0218634	exposure	TRUE	4.86e-06	inferred	iCth07	0.1372
family Rhodospirillaceae id.2717	rs11591293	G	T	0.0743184	0.0158724	exposure	TRUE	2.84e-06	inferred	iCth07	0.162
family Rhodospirillaceae id.2717	rs74354280	C	T	-0.0911896	0.0204907	exposure	TRUE	8.58e-06	inferred	iCth07	0.1064
family Rhodospirillaceae id.2717	rs61933850	G	A	0.164808	0.0360647	exposure	TRUE	4.88e-06	inferred	iCth07	0.3926
family Rhodospirillaceae id.2717	rs7001029	C	T	0.117366	0.0261324	exposure	TRUE	7.08e-06	inferred	iCth07	0.172
family Rhodospirillaceae id.2717	rs1035406	G	A	-0.11354	0.0250863	exposure	TRUE	6.01e-06	inferred	iCth07	0.0905
family Rhodospirillaceae id.2717	rs72714493	A	G	0.0816858	0.0180791	exposure	TRUE	6.24e-06	inferred	iCth07	0.1074
family Rhodospirillaceae id.2717	rs12977163	G	C	0.0730951	0.0163491	exposure	TRUE	7.79e-06	inferred	iCth07	0.0934
family Rhodospirillaceae id.2717	rs13336560	C	T	-0.0701719	0.0158061	exposure	TRUE	9.02e-06	inferred	iCth07	0.2157
family Rhodospirillaceae id.2717	rs4822789	G	C	0.0734321	0.0160521	exposure	TRUE	4.77e-06	inferred	iCth07	0.1531
family Rhodospirillaceae id.2717	rs6679026	T	C	0.111984	0.0251088	exposure	TRUE	8.2e-06	inferred	iCth07	0.0716
family Rhodospirillaceae id.2717	rs1923415	A	G	-0.0999238	0.0227326	exposure	TRUE	1.1e-05	inferred	iCth07	0.3022
family Rikenellaceae id.967	rs9603208	G	T	0.0821173	0.0159596	exposure	TRUE	2.67e-07	inferred	waVSXq	0.0875
family Rikenellaceae id.967	rs1939881	G	A	-0.105589	0.0206213	exposure	TRUE	3.05e-07	inferred	waVSXq	0.2674
family Rikenellaceae id.967	rs67705352	T	G	-0.0549688	0.0110534	exposure	TRUE	6.59e-07	inferred	waVSXq	0.0577
family Rikenellaceae id.967	rs4264350	T	C	-0.0526393	0.0108555	exposure	TRUE	1.24e-06	inferred	waVSXq	0.2833
family Rikenellaceae id.967	rs62532512	C	A	-0.0504257	0.0107399	exposure	TRUE	2.66e-06	inferred	waVSXq	0.1282
family Rikenellaceae id.967	rs67281112	G	C	0.0635814	0.0137451	exposure	TRUE	3.73e-06	inferred	waVSXq	0.0775
family Rikenellaceae id.967	rs6837275	A	G	0.0570355	0.011887	exposure	TRUE	1.6e-06	inferred	waVSXq	0.1342
family Rikenellaceae id.967	rs9578457	G	A	-0.141478	0.0315848	exposure	TRUE	7.49e-06	inferred	waVSXq	0.3936
family Rikenellaceae id.967	rs2833282	G	A	0.0711137	0.0156966	exposure	TRUE	5.88e-06	inferred	waVSXq	0.4483
family Rikenellaceae id.967	rs77885767	C	T	-0.156209	0.0336482	exposure	TRUE	3.44e-06	inferred	waVSXq	0.1948
family Rikenellaceae id.967	rs59663348	G	A	0.0570915	0.0125048	exposure	TRUE	4.98e-06	inferred	waVSXq	0.4831
family Rikenellaceae id.967	rs74474130	T	G	0.137747	0.0295688	exposure	TRUE	3.18e-06	inferred	waVSXq	0.2167
family Rikenellaceae id.967	rs7242694	C	T	-0.0618674	0.0134882	exposure	TRUE	4.5e-06	inferred	waVSXq	0.1382
family Rikenellaceae id.967	rs36021379	A	G	-0.0656005	0.0144903	exposure	TRUE	5.98e-06	inferred	waVSXq	0.3738
family Rikenellaceae id.967	rs10217435	C	T	-0.0883756	0.0197506	exposure	TRUE	7.66e-06	inferred	waVSXq	0.2535
family Rikenellaceae id.967	rs2447496	G	A	-0.0549203	0.0121904	exposure	TRUE	6.63e-06	inferred	waVSXq	0.1809
family Rikenellaceae id.967	rs35909684	A	C	-0.0850181	0.0191539	exposure	TRUE	9.05e-06	inferred	waVSXq	0.0656
family Rikenellaceae id.967	rs4783173	C	G	0.0481514	0.0110006	exposure	TRUE	1.2e-05	inferred	waVSXq	0.0477
family Rikenellaceae id.967	rs10832801	A	C	-0.0534763	0.0122666	exposure	TRUE	1.3e-05	inferred	waVSXq	0.1789
family Rikenellaceae id.967	rs9389714	C	T	-0.0636841	0.0143416	exposure	TRUE	8.97e-06	inferred	waVSXq	0.0567
family Rikenellaceae id.967	rs6744030	C	T	0.0696747	0.0157103	exposure	TRUE	9.21e-06	inferred	waVSXq	0.1034
family Ruminococcaceae id.2050	rs55793120	T	C	0.13822	0.0266152	exposure	TRUE	2.07e-07	inferred	XtAC36	0.2823
family Ruminococcaceae id.2050	rs2113833	T	C	0.169146	0.0355009	exposure	TRUE	1.89e-06	inferred	XtAC36	0.2763
family Ruminococcaceae id.2050	rs17376049	T	C	0.0848534	0.0172114	exposure	TRUE	8.22e-07	inferred	XtAC36	0.3549
family Ruminococcaceae id.2050	rs56199908	T	C	-0.199327	0.0410444	exposure	TRUE	1.2e-06	inferred	XtAC36	0.0596
family Ruminococcaceae id.2050	rs10093275	C	T	0.0534595	0.011677	exposure	TRUE	4.69e-06	inferred	XtAC36	0.1083
family Ruminococcaceae id.2050	rs76724913	T	G	0.0901053	0.0203104	exposure	TRUE	9.15e-06	inferred	XtAC36	0.0417
family Ruminococcaceae id.2050	rs1612733	T	C	0.108708	0.0238006	exposure	TRUE	4.94e-06	inferred	XtAC36	0.497
family Ruminococcaceae id.2050	rs2426816	T	A	-0.0480152	0.0106011	exposure	TRUE	5.92e-06	inferred	XtAC36	0.0785
family Ruminococcaceae id.2050	rs3009418	C	A	0.0927607	0.0210123	exposure	TRUE	1.01e-05	inferred	XtAC36	0.1362
family Ruminococcaceae id.2050	rs10166469	T	C	-0.053336	0.0120209	exposure	TRUE	9.12e-06	inferred	XtAC36	0.0507
family Ruminococcaceae id.2050	rs1158100	A	G	-0.0490539	0.0109865	exposure	TRUE	8.01e-06	inferred	XtAC36	0.0537
family Ruminococcaceae id.2050	rs499272	G	C	0.0706431	0.016046	exposure	TRUE	1.07e-05	inferred	XtAC36	0.0765
family Streptococcaceae id.1850	rs11110281	T	C	-0.130554	0.0225943	exposure	TRUE	7.55e-09	inferred	WjGIU9	0.0815
family Streptococcaceae id.1850	rs2952251	A	G	-0.0639298	0.0126525	exposure	TRUE	4.35e-07	inferred	WjGIU9	0.0676
family Streptococcaceae id.1850	rs4968759	A	G	-0.0544035	0.0111271	exposure	TRUE	1.01e-06	inferred	WjGIU9	0.0586
family Streptococcaceae id.1850	rs395407	G	C	-0.0826855	0.0172536	exposure	TRUE	1.65e-06	inferred	WjGIU9	0.0885
family Streptococcaceae id.1850	rs35344081	G	A	0.0609349	0.0129703	exposure	TRUE	2.63e-06	inferred	WjGIU9	0.2525
family Streptococcaceae id.1850	rs2370083	G	T	-0.0842751	0.0184509	exposure	TRUE	4.94e-06	inferred	WjGIU9	0.2406
family Streptococcaceae id.1850	rs76717940	T	A	0.150606	0.0334079	exposure	TRUE	6.54e-06	inferred	WjGIU9	0.1421
family Streptococcaceae id.1850	rs10028567	C	T	-0.0934027	0.0190343	exposure	TRUE	9.25e-07	inferred	WjGIU9	0.4264
family Streptococcaceae id.1850	rs72739637	A	G	0.0927983	0.0192021	exposure	TRUE	1.35e-06	inferred	WjGIU9	0.0676
family Streptococcaceae id.1850	rs16950051	A	G	0.107008	0.0236973	exposure	TRUE	6.31e-06	inferred	WjGIU9	0.0924
family Streptococcaceae id.1850	rs77968078	G	A	-0.0993013	0.0224788	exposure	TRUE	9.98e-06	inferred	WjGIU9	0.2087
family Streptococcaceae id.1850	rs7916711	A	G	0.0959639	0.021545	exposure	TRUE	8.42e-06	inferred	WjGIU9	0.1064
family Streptococcaceae id.1850	rs957755	T	G	-0.0642449	0.0142702	exposure	TRUE	6.73e-06	inferred	WjGIU9	0.0606
family Streptococcaceae id.1850	rs6806351	T	C	-0.0619209	0.0135744	exposure	TRUE	5.08e-06	inferred	WjGIU9	0.0567
family Streptococcaceae id.1850	rs9903102	C	A	-0.0693015	0.0154096	exposure	TRUE	6.88e-06	inferred	WjGIU9	0.0646
family Streptococcaceae id.1850	rs57646748	G	A	-0.088021	0.019876	exposure	TRUE	9.49e-06	inferred	WjGIU9	0.1909
family Streptococcaceae id.1850	rs6563952	G	C	0.0801931	0.0178576	exposure	TRUE	7.1e-06	inferred	WjGIU9	0.164
family unknownfamily id.1000001214	rs9864379	T	C	-0.160521	0.0292752	exposure	TRUE	4.18e-08	inferred	xOmsCG	0.3211
family unknownfamily id.1000001214	rs11150282	T	C	0.098235	0.0197127	exposure	TRUE	6.25e-07	inferred	xOmsCG	0.0487
family unknownfamily id.1000001214	rs16851659	G	C	-0.0895168	0.0186555	exposure	TRUE	1.6e-06	inferred	xOmsCG	0.1561
family unknownfamily id.1000001214	rs4129395	G	A	0.0904264	0.0185253	exposure	TRUE	1.05e-06	inferred	xOmsCG	0.3887
family unknownfamily id.1000001214	rs1221147	T	A	0.126305	0.0279161	exposure	TRUE	6.06e-06	inferred	xOmsCG	0.0467
family unknownfamily id.1000001214	rs79790072	T	C	0.226103	0.0488017	exposure	TRUE	3.6e-06	inferred	xOmsCG	0.4274
family unknownfamily id.1000001214	rs73074665	A	T	0.164631	0.0356037	exposure	TRUE	3.76e-06	inferred	xOmsCG	0.4264
family unknownfamily id.1000001214	rs113884518	T	C	-0.20591	0.0455376	exposure	TRUE	6.13e-06	inferred	xOmsCG	0.0855
family unknownfamily id.1000001214	rs789069	A	C	-0.10413	0.0234459	exposure	TRUE	8.94e-06	inferred	xOmsCG	0.172
family unknownfamily id.1000001214	rs367480	G	A	-0.0841649	0.0185948	exposure	TRUE	6e-06	inferred	xOmsCG	0.0567
family unknownfamily id.1000001214	rs8028558	A	G	0.08346	0.0188504	exposure	TRUE	9.53e-06	inferred	xOmsCG	0.4046
family unknownfamily id.1000001214	rs28678345	T	C	0.213083	0.0471377	exposure	TRUE	6.17e-06	inferred	xOmsCG	0.1133
family unknownfamily id.1000005471	rs74603314	T	C	0.230767	0.0489701	exposure	TRUE	2.45e-06	inferred	jKX0eR	0.0875
family unknownfamily id.1000005471	rs76373661	G	A	0.0908218	0.0202986	exposure	TRUE	7.67e-06	inferred	jKX0eR	0.2068
family unknownfamily id.1000005471	rs17235252	T	C	-0.122002	0.0255463	exposure	TRUE	1.79e-06	inferred	jKX0eR	0.0954
family unknownfamily id.1000005471	rs638542	G	A	-0.070592	0.0157049	exposure	TRUE	6.96e-06	inferred	jKX0eR	0.4095
family unknownfamily id.1000005471	rs62188991	G	C	-0.110864	0.0241355	exposure	TRUE	4.36e-06	inferred	jKX0eR	0.0944
family unknownfamily id.1000005471	rs949341	G	A	0.0656602	0.0147216	exposure	TRUE	8.19e-06	inferred	jKX0eR	0.4284
family unknownfamily id.1000005471	rs13100746	C	T	0.0638979	0.0142685	exposure	TRUE	7.53e-06	inferred	jKX0eR	0.174
family unknownfamily id.1000005471	rs515984	T	C	-0.0875451	0.0190685	exposure	TRUE	4.41e-06	inferred	jKX0eR	0.1113
family unknownfamily id.1000005471	rs7706512	G	A	0.0657351	0.0138979	exposure	TRUE	2.25e-06	inferred	jKX0eR	0.2863
family unknownfamily id.1000005471	rs11779863	G	A	-0.0772768	0.0172171	exposure	TRUE	7.18e-06	inferred	jKX0eR	0.506
family unknownfamily id.1000005471	rs7801843	A	G	-0.0869495	0.0194509	exposure	TRUE	7.81e-06	inferred	jKX0eR	0.0457
family unknownfamily id.1000005471	rs10071529	G	C	0.125105	0.0278674	exposure	TRUE	7.15e-06	inferred	jKX0eR	0.1133
family unknownfamily id.1000005471	rs739151	C	G	0.0652659	0.0139773	exposure	TRUE	3.02e-06	inferred	jKX0eR	0.504
family unknownfamily id.1000005471	rs12566890	T	G	-0.103134	0.0241775	exposure	TRUE	1.99e-05	inferred	jKX0eR	0.1292
family unknownfamily id.1000005471	rs3932485	C	T	0.0626209	0.0141623	exposure	TRUE	9.79e-06	inferred	jKX0eR	0.5139
family unknownfamily id.1000005471	rs7853673	G	A	-0.0624389	0.0139833	exposure	TRUE	8e-06	inferred	jKX0eR	0.3201
family unknownfamily id.1000006161	rs60583455	T	C	0.108934	0.021177	exposure	TRUE	2.69e-07	inferred	qqgEED	0.33
family unknownfamily id.1000006161	rs2172426	C	T	-0.10212	0.0198947	exposure	TRUE	2.85e-07	inferred	qqgEED	0.1074
family unknownfamily id.1000006161	rs11251024	G	A	0.104201	0.0206737	exposure	TRUE	4.65e-07	inferred	qqgEED	0.2256
family unknownfamily id.1000006161	rs13219468	G	C	0.115344	0.0236958	exposure	TRUE	1.13e-06	inferred	qqgEED	0.4056
family unknownfamily id.1000006161	rs267959	A	G	0.0988612	0.0209676	exposure	TRUE	2.42e-06	inferred	qqgEED	0.3897
family unknownfamily id.1000006161	rs11606187	A	G	-0.154539	0.0326288	exposure	TRUE	2.18e-06	inferred	qqgEED	0.4473
family unknownfamily id.1000006161	rs7911787	G	T	-0.223071	0.0470232	exposure	TRUE	2.1e-06	inferred	qqgEED	0.1322
family unknownfamily id.1000006161	rs72671304	T	C	0.172322	0.0370028	exposure	TRUE	3.21e-06	inferred	qqgEED	0.3429
family unknownfamily id.1000006161	rs13385922	T	C	0.0929494	0.0201348	exposure	TRUE	3.91e-06	inferred	qqgEED	0.3887
family unknownfamily id.1000006161	rs4383094	T	C	0.149188	0.0320662	exposure	TRUE	3.28e-06	inferred	qqgEED	0.0964
family unknownfamily id.1000006161	rs55921101	A	T	-0.109245	0.0236201	exposure	TRUE	3.74e-06	inferred	qqgEED	0.2266
family unknownfamily id.1000006161	rs9542068	T	C	0.0990709	0.0218149	exposure	TRUE	5.59e-06	inferred	qqgEED	0.3757
family unknownfamily id.1000006161	rs2930903	C	G	0.0908335	0.0209434	exposure	TRUE	1.44e-05	inferred	qqgEED	0.3012
family unknownfamily id.1000006161	rs60775321	T	C	-0.0962425	0.0213842	exposure	TRUE	6.77e-06	inferred	qqgEED	0.0696
family unknownfamily id.1000006161	rs8126061	T	C	-0.159135	0.0351904	exposure	TRUE	6.12e-06	inferred	qqgEED	0.0656
family unknownfamily id.1000006161	rs166849	G	A	0.0911053	0.0202239	exposure	TRUE	6.64e-06	inferred	qqgEED	0.0954
family unknownfamily id.1000006161	rs80270230	G	C	0.176113	0.0393214	exposure	TRUE	7.51e-06	inferred	qqgEED	0.3211
family Veillonellaceae id.2172	rs12741784	C	T	-0.0621452	0.0119266	exposure	TRUE	1.88e-07	inferred	XnQ0Cv	0.1074
family Veillonellaceae id.2172	rs79535861	A	C	0.100666	0.0207016	exposure	TRUE	1.16e-06	inferred	XnQ0Cv	0.0527
family Veillonellaceae id.2172	rs111810795	C	T	-0.0867108	0.0180573	exposure	TRUE	1.57e-06	inferred	XnQ0Cv	0.4503
family Veillonellaceae id.2172	rs12186441	G	A	0.208096	0.0453999	exposure	TRUE	4.57e-06	inferred	XnQ0Cv	0.0368
family Veillonellaceae id.2172	rs4797169	T	C	0.0587799	0.0128297	exposure	TRUE	4.62e-06	inferred	XnQ0Cv	0.3549
family Veillonellaceae id.2172	rs12668619	A	G	0.055301	0.0117654	exposure	TRUE	2.6e-06	inferred	XnQ0Cv	0.336
family Veillonellaceae id.2172	rs2175069	A	G	-0.0526752	0.0114886	exposure	TRUE	4.54e-06	inferred	XnQ0Cv	0.494
family Veillonellaceae id.2172	rs1442060	G	A	-0.0514024	0.0112125	exposure	TRUE	4.55e-06	inferred	XnQ0Cv	0.3618
family Veillonellaceae id.2172	rs1447205	G	C	-0.0520689	0.0115656	exposure	TRUE	6.73e-06	inferred	XnQ0Cv	0.1262
family Veillonellaceae id.2172	rs114889439	A	G	-0.253809	0.0539169	exposure	TRUE	2.51e-06	inferred	XnQ0Cv	0.3857
family Veillonellaceae id.2172	rs4461038	A	G	-0.0554965	0.0119467	exposure	TRUE	3.4e-06	inferred	XnQ0Cv	0.1133
family Veillonellaceae id.2172	rs6909981	C	T	-0.0638697	0.0141765	exposure	TRUE	6.63e-06	inferred	XnQ0Cv	0.0825
family Veillonellaceae id.2172	rs2561116	T	G	-0.083617	0.0187159	exposure	TRUE	7.91e-06	inferred	XnQ0Cv	0.3837
family Veillonellaceae id.2172	rs61264131	A	C	0.202367	0.0464388	exposure	TRUE	1.31e-05	inferred	XnQ0Cv	0.3062
family Veillonellaceae id.2172	rs9345168	C	A	0.0509102	0.0113253	exposure	TRUE	6.95e-06	inferred	XnQ0Cv	0.2505
family Veillonellaceae id.2172	rs11700976	C	A	0.0503337	0.0113763	exposure	TRUE	9.67e-06	inferred	XnQ0Cv	0.0497
family Veillonellaceae id.2172	rs6692542	A	G	0.0534397	0.0118254	exposure	TRUE	6.21e-06	inferred	XnQ0Cv	0.3728
family Veillonellaceae id.2172	rs2585520	G	T	-0.0904972	0.0200428	exposure	TRUE	6.33e-06	inferred	XnQ0Cv	0.2018
family Veillonellaceae id.2172	rs75768969	C	G	-0.0703773	0.0156855	exposure	TRUE	7.23e-06	inferred	XnQ0Cv	0.161
family Veillonellaceae id.2172	rs1693340	T	C	0.0818934	0.018245	exposure	TRUE	7.17e-06	inferred	XnQ0Cv	0.0885
family Veillonellaceae id.2172	rs4263802	G	A	0.050942	0.0114921	exposure	TRUE	9.3e-06	inferred	XnQ0Cv	0.4662
family Verrucomicrobiaceae id.4036	rs11729256	T	C	0.0749798	0.0150177	exposure	TRUE	5.95e-07	inferred	59SbR1	0.2783
family Verrucomicrobiaceae id.4036	rs4936098	A	G	0.0648691	0.0135928	exposure	TRUE	1.82e-06	inferred	59SbR1	0.166
family Verrucomicrobiaceae id.4036	rs9349825	A	G	-0.0704354	0.0147128	exposure	TRUE	1.69e-06	inferred	59SbR1	0.0447
family Verrucomicrobiaceae id.4036	rs74542928	T	C	0.112124	0.0236422	exposure	TRUE	2.11e-06	inferred	59SbR1	0.2386
family Verrucomicrobiaceae id.4036	rs2602429	C	T	0.0745516	0.0156195	exposure	TRUE	1.82e-06	inferred	59SbR1	0.4563
family Verrucomicrobiaceae id.4036	rs4242783	G	A	0.0687992	0.0147694	exposure	TRUE	3.19e-06	inferred	59SbR1	0.2217
family Verrucomicrobiaceae id.4036	rs11184341	G	C	0.0655301	0.014223	exposure	TRUE	4.08e-06	inferred	59SbR1	0.2873
family Verrucomicrobiaceae id.4036	rs61779207	G	A	-0.0758811	0.0167762	exposure	TRUE	6.09e-06	inferred	59SbR1	0.34
family Verrucomicrobiaceae id.4036	rs117107102	A	G	0.204683	0.0431573	exposure	TRUE	2.11e-06	inferred	59SbR1	0.1779
family Verrucomicrobiaceae id.4036	rs12908520	G	A	0.0619104	0.0130946	exposure	TRUE	2.27e-06	inferred	59SbR1	0.0785
family Verrucomicrobiaceae id.4036	rs111862613	T	C	0.0907065	0.0196746	exposure	TRUE	4.02e-06	inferred	59SbR1	0.2793
family Verrucomicrobiaceae id.4036	rs941682	G	A	-0.0631526	0.0143767	exposure	TRUE	1.12e-05	inferred	59SbR1	0.3111
family Victivallaceae id.2255	rs4396289	C	T	-0.152918	0.0288525	exposure	TRUE	1.16e-07	inferred	CNLDdY	0.2008
family Victivallaceae id.2255	rs2944282	T	C	-0.124197	0.0257026	exposure	TRUE	1.35e-06	inferred	CNLDdY	0.2505
family Victivallaceae id.2255	rs11764871	G	T	0.127099	0.025656	exposure	TRUE	7.27e-07	inferred	CNLDdY	0.2455
family Victivallaceae id.2255	rs6545794	A	G	-0.197786	0.0410495	exposure	TRUE	1.45e-06	inferred	CNLDdY	0.3002
family Victivallaceae id.2255	rs2546105	A	T	0.126643	0.0257111	exposure	TRUE	8.41e-07	inferred	CNLDdY	0.0825
family Victivallaceae id.2255	rs62570196	C	T	-0.246101	0.0483077	exposure	TRUE	3.5e-07	inferred	CNLDdY	0.16
family Victivallaceae id.2255	rs7077363	G	A	0.148942	0.0318366	exposure	TRUE	2.89e-06	inferred	CNLDdY	0.175
family Victivallaceae id.2255	rs67832247	C	T	-0.123489	0.0266695	exposure	TRUE	3.65e-06	inferred	CNLDdY	0.0686
family Victivallaceae id.2255	rs34962571	A	C	-0.186945	0.0418412	exposure	TRUE	7.9e-06	inferred	CNLDdY	0.0885
family Victivallaceae id.2255	rs7860510	G	C	0.164855	0.0375128	exposure	TRUE	1.11e-05	inferred	CNLDdY	0.2694
family Victivallaceae id.2255	rs7627405	C	T	-0.134158	0.0301427	exposure	TRUE	8.56e-06	inferred	CNLDdY	0.164
family Victivallaceae id.2255	rs61702987	T	C	0.145501	0.0300007	exposure	TRUE	1.24e-06	inferred	CNLDdY	0.503
family Victivallaceae id.2255	rs7314815	G	A	0.101088	0.0225594	exposure	TRUE	7.43e-06	inferred	CNLDdY	0.167
family Victivallaceae id.2255	rs11671100	A	C	-0.160034	0.0349472	exposure	TRUE	4.66e-06	inferred	CNLDdY	0.0974
genus Actinomyces id.423	rs34583783	G	T	0.126596	0.0268461	exposure	TRUE	2.41e-06	inferred	pDOiXn	0.1759
genus Actinomyces id.423	rs2715439	C	T	0.0746684	0.0164822	exposure	TRUE	5.89e-06	inferred	pDOiXn	0.4543
genus Actinomyces id.423	rs4146653	G	A	0.0985224	0.0214182	exposure	TRUE	4.23e-06	inferred	pDOiXn	0.1024
genus Actinomyces id.423	rs35011108	A	G	0.232634	0.0512044	exposure	TRUE	5.54e-06	inferred	pDOiXn	0.0636
genus Actinomyces id.423	rs4073240	G	A	0.0749687	0.0167368	exposure	TRUE	7.49e-06	inferred	pDOiXn	0.3827
genus Actinomyces id.423	rs7915461	T	C	0.18776	0.0401636	exposure	TRUE	2.94e-06	inferred	pDOiXn	0.1968
genus Actinomyces id.423	rs71315246	A	G	-0.0969809	0.021925	exposure	TRUE	9.72e-06	inferred	pDOiXn	0.1431
genus Actinomyces id.423	rs10787984	G	C	0.094316	0.0213513	exposure	TRUE	9.99e-06	inferred	pDOiXn	0.0577
genus Adlercreutzia id.812	rs7680684	C	T	-0.083381	0.0168901	exposure	TRUE	7.95e-07	inferred	34PAIy	0.1262
genus Adlercreutzia id.812	rs2147798	C	G	0.0922959	0.0192121	exposure	TRUE	1.55e-06	inferred	34PAIy	0.1153
genus Adlercreutzia id.812	rs80078995	A	T	-0.11324	0.0232586	exposure	TRUE	1.12e-06	inferred	34PAIy	0.1272
genus Adlercreutzia id.812	rs2717140	C	T	-0.119225	0.0251081	exposure	TRUE	2.05e-06	inferred	34PAIy	0.0636
genus Adlercreutzia id.812	rs9490822	C	T	-0.0734512	0.0155789	exposure	TRUE	2.42e-06	inferred	34PAIy	0.1958
genus Adlercreutzia id.812	rs12522517	A	T	-0.104884	0.0234695	exposure	TRUE	7.86e-06	inferred	34PAIy	0.1113
genus Adlercreutzia id.812	rs13231526	C	A	0.143237	0.0311654	exposure	TRUE	4.31e-06	inferred	34PAIy	0.4175
genus Adlercreutzia id.812	rs6664405	T	C	-0.0953084	0.0210752	exposure	TRUE	6.12e-06	inferred	34PAIy	0.1441
genus Adlercreutzia id.812	rs1046175	C	G	0.112758	0.0255994	exposure	TRUE	1.06e-05	inferred	34PAIy	0.325
genus Adlercreutzia id.812	rs9915817	T	C	0.0749219	0.016833	exposure	TRUE	8.55e-06	inferred	34PAIy	0.1342
genus Adlercreutzia id.812	rs55719207	G	A	-0.0699243	0.0158036	exposure	TRUE	9.66e-06	inferred	34PAIy	0.4473
genus Adlercreutzia id.812	rs11604400	C	T	-0.102524	0.0234834	exposure	TRUE	1.27e-05	inferred	34PAIy	0.329
genus Akkermansia id.4037	rs11729256	T	C	0.0750473	0.0150184	exposure	TRUE	5.82e-07	inferred	799n73	0.2783
genus Akkermansia id.4037	rs4936098	A	G	0.0649225	0.0135934	exposure	TRUE	1.79e-06	inferred	799n73	0.166
genus Akkermansia id.4037	rs9349825	A	G	-0.0703407	0.0147133	exposure	TRUE	1.75e-06	inferred	799n73	0.0447
genus Akkermansia id.4037	rs74542928	T	C	0.112623	0.0236434	exposure	TRUE	1.9e-06	inferred	799n73	0.2386
genus Akkermansia id.4037	rs2602429	C	T	0.0745352	0.0156201	exposure	TRUE	1.83e-06	inferred	799n73	0.4563
genus Akkermansia id.4037	rs61779207	G	A	-0.0760539	0.0167769	exposure	TRUE	5.81e-06	inferred	799n73	0.2217
genus Akkermansia id.4037	rs11184341	G	C	0.0655855	0.0142236	exposure	TRUE	4.01e-06	inferred	799n73	0.2873
genus Akkermansia id.4037	rs4242783	G	A	0.0685454	0.0147701	exposure	TRUE	3.47e-06	inferred	799n73	0.34
genus Akkermansia id.4037	rs117107102	A	G	0.204406	0.0431629	exposure	TRUE	2.18e-06	inferred	799n73	0.1779
genus Akkermansia id.4037	rs12908520	G	A	0.061772	0.0130954	exposure	TRUE	2.39e-06	inferred	799n73	0.0785
genus Akkermansia id.4037	rs111862613	T	C	0.0911199	0.0196748	exposure	TRUE	3.63e-06	inferred	799n73	0.2793
genus Akkermansia id.4037	rs941682	G	A	-0.0632957	0.0143777	exposure	TRUE	1.07e-05	inferred	799n73	0.3111
genus Alistipes id.968	rs67281112	G	C	0.0634575	0.0137846	exposure	TRUE	4.15e-06	inferred	rsi39p	0.0785
genus Alistipes id.968	rs67705352	T	G	-0.0532404	0.0110864	exposure	TRUE	1.57e-06	inferred	rsi39p	0.4006
genus Alistipes id.968	rs11769002	G	A	-0.0528793	0.0109389	exposure	TRUE	1.34e-06	inferred	rsi39p	0.0706
genus Alistipes id.968	rs7129639	C	A	-0.0524955	0.0109584	exposure	TRUE	1.66e-06	inferred	rsi39p	0.1233
genus Alistipes id.968	rs1689282	A	C	-0.0520061	0.0113942	exposure	TRUE	5.01e-06	inferred	rsi39p	0.34
genus Alistipes id.968	rs11958296	A	G	-0.0981222	0.0218272	exposure	TRUE	6.94e-06	inferred	rsi39p	0.1133
genus Alistipes id.968	rs8130320	A	G	-0.049002	0.010717	exposure	TRUE	4.82e-06	inferred	rsi39p	0.0825
genus Alistipes id.968	rs2875322	T	C	-0.0580945	0.0131432	exposure	TRUE	9.87e-06	inferred	rsi39p	0.2068
genus Alistipes id.968	rs2290844	C	T	0.0813969	0.0191632	exposure	TRUE	2.16e-05	inferred	rsi39p	0.5119
genus Alistipes id.968	rs2450745	A	C	-0.080524	0.0184702	exposure	TRUE	1.3e-05	inferred	rsi39p	0.1471
genus Alistipes id.968	rs62576416	T	C	0.0492647	0.0109733	exposure	TRUE	7.14e-06	inferred	rsi39p	0.3976
genus Alistipes id.968	rs1107244	G	A	0.0758558	0.0171182	exposure	TRUE	9.37e-06	inferred	rsi39p	0.2167
genus Alistipes id.968	rs34417064	A	G	-0.048202	0.0106868	exposure	TRUE	6.47e-06	inferred	rsi39p	0.3738
genus Alistipes id.968	rs12990744	C	T	-0.0776618	0.0172986	exposure	TRUE	7.14e-06	inferred	rsi39p	0.4016
genus Alistipes id.968	rs4810359	A	G	-0.0652428	0.0146155	exposure	TRUE	8.05e-06	inferred	rsi39p	0.4821
genus Allisonella id.2174	rs602075	A	G	0.168974	0.0296976	exposure	TRUE	1.27e-08	inferred	nGMuiN	0.495
genus Allisonella id.2174	rs35778461	C	T	0.146679	0.0297186	exposure	TRUE	7.99e-07	inferred	nGMuiN	0.1491
genus Allisonella id.2174	rs6742198	G	A	0.149152	0.0316484	exposure	TRUE	2.44e-06	inferred	nGMuiN	0.1918
genus Allisonella id.2174	rs1901739	T	G	0.115769	0.0248626	exposure	TRUE	3.22e-06	inferred	nGMuiN	0.4414
genus Allisonella id.2174	rs76904847	G	A	0.148523	0.0334857	exposure	TRUE	9.19e-06	inferred	nGMuiN	0.2306
genus Allisonella id.2174	rs35110698	T	C	-0.146322	0.0320852	exposure	TRUE	5.11e-06	inferred	nGMuiN	0.1958
genus Allisonella id.2174	rs7898615	T	G	0.167966	0.0373586	exposure	TRUE	6.92e-06	inferred	nGMuiN	0.1083
genus Allisonella id.2174	rs594561	C	T	0.112231	0.0251681	exposure	TRUE	8.22e-06	inferred	nGMuiN	0.1899
genus Allisonella id.2174	rs685403	G	C	-0.175203	0.0404474	exposure	TRUE	1.48e-05	inferred	nGMuiN	0.1153
genus Alloprevotella id.961	rs12675596	G	T	0.145669	0.0290678	exposure	TRUE	5.41e-07	inferred	cQRsBg	0.2445
genus Alloprevotella id.961	rs58212166	A	G	-0.161506	0.0359102	exposure	TRUE	6.88e-06	inferred	cQRsBg	0.3032
genus Alloprevotella id.961	rs34619204	G	A	-0.156037	0.0344392	exposure	TRUE	5.88e-06	inferred	cQRsBg	0.2227
genus Alloprevotella id.961	rs17380632	A	T	0.125564	0.0280409	exposure	TRUE	7.54e-06	inferred	cQRsBg	0.1998
genus Alloprevotella id.961	rs4680035	A	G	-0.119599	0.0259446	exposure	TRUE	4.03e-06	inferred	cQRsBg	0.2793
genus Alloprevotella id.961	rs4364940	A	G	0.126418	0.0282207	exposure	TRUE	7.48e-06	inferred	cQRsBg	0.5457
genus Alloprevotella id.961	rs2154444	T	G	0.138234	0.0308961	exposure	TRUE	7.67e-06	inferred	cQRsBg	0.1332
genus Anaerofilum id.2053	rs816292	T	C	-0.113003	0.02204	exposure	TRUE	2.94e-07	inferred	0e0KLO	0.4871
genus Anaerofilum id.2053	rs79598899	C	T	0.182586	0.0357284	exposure	TRUE	3.22e-07	inferred	0e0KLO	0.4443
genus Anaerofilum id.2053	rs4506496	G	A	0.10309	0.0212861	exposure	TRUE	1.28e-06	inferred	0e0KLO	0.4076
genus Anaerofilum id.2053	rs712981	A	C	0.10076	0.0202902	exposure	TRUE	6.84e-07	inferred	0e0KLO	0.1809
genus Anaerofilum id.2053	rs17105491	G	C	-0.193107	0.0411187	exposure	TRUE	2.65e-06	inferred	0e0KLO	0.0596
genus Anaerofilum id.2053	rs10794359	T	C	-0.0953524	0.02006	exposure	TRUE	2e-06	inferred	0e0KLO	0.1859
genus Anaerofilum id.2053	rs17096874	C	T	-0.126337	0.0268919	exposure	TRUE	2.63e-06	inferred	0e0KLO	0.1133
genus Anaerofilum id.2053	rs356049	G	A	0.132603	0.0289802	exposure	TRUE	4.75e-06	inferred	0e0KLO	0.337
genus Anaerofilum id.2053	rs1563175	A	C	0.0923834	0.0202157	exposure	TRUE	4.88e-06	inferred	0e0KLO	0.4185
genus Anaerofilum id.2053	rs17012738	T	G	0.0903417	0.0200239	exposure	TRUE	6.43e-06	inferred	0e0KLO	0.0825
genus Anaerofilum id.2053	rs9299345	T	C	-0.1364	0.0302372	exposure	TRUE	6.45e-06	inferred	0e0KLO	0.2425
genus Anaerofilum id.2053	rs4244069	G	A	-0.146775	0.0326594	exposure	TRUE	6.99e-06	inferred	0e0KLO	0.1173
genus Anaerostipes id.1991	rs7193624	C	T	0.0750642	0.0150723	exposure	TRUE	6.35e-07	inferred	pR7bTY	0.0944
genus Anaerostipes id.1991	rs2804244	A	G	-0.053089	0.0110983	exposure	TRUE	1.72e-06	inferred	pR7bTY	0.0308
genus Anaerostipes id.1991	rs62215703	G	A	0.0644965	0.0136702	exposure	TRUE	2.38e-06	inferred	pR7bTY	0.3887
genus Anaerostipes id.1991	rs2396460	T	C	-0.0512653	0.0109555	exposure	TRUE	2.88e-06	inferred	pR7bTY	0.4394
genus Anaerostipes id.1991	rs3900776	G	A	-0.110013	0.0236302	exposure	TRUE	3.23e-06	inferred	pR7bTY	0.4553
genus Anaerostipes id.1991	rs2014785	T	C	0.0515687	0.0112199	exposure	TRUE	4.3e-06	inferred	pR7bTY	0.0706
genus Anaerostipes id.1991	rs62157625	T	C	0.088573	0.0185548	exposure	TRUE	1.81e-06	inferred	pR7bTY	0.4354
genus Anaerostipes id.1991	rs6726833	C	A	-0.0877497	0.0189408	exposure	TRUE	3.61e-06	inferred	pR7bTY	0.1133
genus Anaerostipes id.1991	rs6474958	A	G	-0.0500065	0.0112001	exposure	TRUE	8.01e-06	inferred	pR7bTY	0.2197
genus Anaerostipes id.1991	rs6854026	T	C	-0.0508482	0.0109075	exposure	TRUE	3.14e-06	inferred	pR7bTY	0.4026
genus Anaerostipes id.1991	rs78735375	A	C	-0.137429	0.0305304	exposure	TRUE	6.75e-06	inferred	pR7bTY	0.0944
genus Anaerostipes id.1991	rs7823228	G	C	-0.0621085	0.0136614	exposure	TRUE	5.46e-06	inferred	pR7bTY	0.5119
genus Anaerostipes id.1991	rs13376554	A	T	0.197389	0.0458642	exposure	TRUE	1.68e-05	inferred	pR7bTY	0.1491
genus Anaerostipes id.1991	rs60983350	G	A	-0.0539901	0.0116575	exposure	TRUE	3.63e-06	inferred	pR7bTY	0.2157
genus Anaerostipes id.1991	rs10502061	A	G	0.0835752	0.0192017	exposure	TRUE	1.35e-05	inferred	pR7bTY	0.0527
genus Anaerotruncus id.2054	rs6563550	T	C	0.0877135	0.0176745	exposure	TRUE	6.95e-07	inferred	6nR2es	0.2535
genus Anaerotruncus id.2054	rs8005030	C	T	0.0554447	0.0117854	exposure	TRUE	2.54e-06	inferred	6nR2es	0.0517
genus Anaerotruncus id.2054	rs4669806	G	T	0.0576389	0.0122994	exposure	TRUE	2.78e-06	inferred	6nR2es	0.0586
genus Anaerotruncus id.2054	rs10150232	A	G	0.0567088	0.0124877	exposure	TRUE	5.59e-06	inferred	6nR2es	0.0825
genus Anaerotruncus id.2054	rs1272208	G	T	-0.0611743	0.0129831	exposure	TRUE	2.45e-06	inferred	6nR2es	0.2803
genus Anaerotruncus id.2054	rs12056802	C	G	0.0774194	0.0177178	exposure	TRUE	1.24e-05	inferred	6nR2es	0.1829
genus Anaerotruncus id.2054	rs11018566	A	G	-0.156465	0.0366032	exposure	TRUE	1.91e-05	inferred	6nR2es	0.1899
genus Anaerotruncus id.2054	rs7675045	A	T	-0.0497815	0.0110573	exposure	TRUE	6.73e-06	inferred	6nR2es	0
genus Anaerotruncus id.2054	rs1431492	C	T	-0.0654996	0.0146188	exposure	TRUE	7.45e-06	inferred	6nR2es	0.4563
genus Anaerotruncus id.2054	rs9347879	T	C	0.050618	0.011049	exposure	TRUE	4.62e-06	inferred	6nR2es	0.2495
genus Anaerotruncus id.2054	rs17734739	T	C	0.0660052	0.014908	exposure	TRUE	9.53e-06	inferred	6nR2es	0.0726
genus Anaerotruncus id.2054	rs6494922	A	G	0.0903106	0.0202257	exposure	TRUE	8e-06	inferred	6nR2es	0.0785
genus Anaerotruncus id.2054	rs34449434	A	C	-0.0497004	0.0113402	exposure	TRUE	1.17e-05	inferred	6nR2es	0.3091
genus Anaerotruncus id.2054	rs7155595	C	A	0.0539336	0.0118903	exposure	TRUE	5.73e-06	inferred	6nR2es	0.4722
genus Anaerotruncus id.2054	rs115414803	A	C	-0.144356	0.0317524	exposure	TRUE	5.46e-06	inferred	6nR2es	0.3022
genus Anaerotruncus id.2054	rs2704155	T	A	-0.106235	0.0234815	exposure	TRUE	6.06e-06	inferred	6nR2es	0.4602
genus Bacteroides id.918	rs6795673	C	T	0.0538565	0.0105251	exposure	TRUE	3.11e-07	inferred	0sLT6x	0.1481
genus Bacteroides id.918	rs28757219	T	A	0.0818398	0.0170319	exposure	TRUE	1.55e-06	inferred	0sLT6x	0.2326
genus Bacteroides id.918	rs9507307	C	T	0.0604456	0.0129128	exposure	TRUE	2.85e-06	inferred	0sLT6x	0.1918
genus Bacteroides id.918	rs66474973	G	T	0.0812515	0.0164479	exposure	TRUE	7.81e-07	inferred	0sLT6x	0.0656
genus Bacteroides id.918	rs11585893	A	G	-0.0740746	0.0147633	exposure	TRUE	5.24e-07	inferred	0sLT6x	0.1243
genus Bacteroides id.918	rs495004	C	G	-0.0607475	0.0129865	exposure	TRUE	2.9e-06	inferred	0sLT6x	0.2336
genus Bacteroides id.918	rs17619981	T	G	0.0880978	0.0187002	exposure	TRUE	2.46e-06	inferred	0sLT6x	0.1521
genus Bacteroides id.918	rs2023437	T	C	-0.0782324	0.0167634	exposure	TRUE	3.06e-06	inferred	0sLT6x	0.2097
genus Bacteroides id.918	rs66710942	C	T	0.0488038	0.0107412	exposure	TRUE	5.53e-06	inferred	0sLT6x	0.1153
genus Bacteroides id.918	rs13207588	A	G	-0.059205	0.0131195	exposure	TRUE	6.4e-06	inferred	0sLT6x	0.4155
genus Bacteroides id.918	rs2366421	T	A	-0.0528153	0.0117124	exposure	TRUE	6.5e-06	inferred	0sLT6x	0.4115
genus Bacteroides id.918	rs1340391	T	C	-0.0592004	0.0132244	exposure	TRUE	7.58e-06	inferred	0sLT6x	0.1899
genus Barnesiella id.944	rs2276875	A	G	-0.0697176	0.0139537	exposure	TRUE	5.84e-07	inferred	ShOtx2	0.0954
genus Barnesiella id.944	rs2428166	G	A	-0.165859	0.0337309	exposure	TRUE	8.78e-07	inferred	ShOtx2	0.1024
genus Barnesiella id.944	rs60316894	C	T	-0.121478	0.025184	exposure	TRUE	1.41e-06	inferred	ShOtx2	0.4692
genus Barnesiella id.944	rs35177866	A	G	0.0917125	0.0190133	exposure	TRUE	1.41e-06	inferred	ShOtx2	0.3698
genus Barnesiella id.944	rs13242616	T	C	-0.0583747	0.0123176	exposure	TRUE	2.15e-06	inferred	ShOtx2	0.5089
genus Barnesiella id.944	rs79795328	A	G	-0.0818645	0.0176441	exposure	TRUE	3.49e-06	inferred	ShOtx2	0.1064
genus Barnesiella id.944	rs2057922	G	C	0.0915241	0.0194623	exposure	TRUE	2.57e-06	inferred	ShOtx2	0.2545
genus Barnesiella id.944	rs199035	G	A	0.0559495	0.0119716	exposure	TRUE	2.96e-06	inferred	ShOtx2	0.0487
genus Barnesiella id.944	rs62251337	A	G	-0.0690763	0.0149374	exposure	TRUE	3.76e-06	inferred	ShOtx2	0.1561
genus Barnesiella id.944	rs77455852	T	G	-0.0891491	0.0195601	exposure	TRUE	5.17e-06	inferred	ShOtx2	0.0974
genus Barnesiella id.944	rs11155559	T	C	0.0956023	0.0212961	exposure	TRUE	7.15e-06	inferred	ShOtx2	0.1243
genus Barnesiella id.944	rs12909713	C	T	-0.0550716	0.0120039	exposure	TRUE	4.48e-06	inferred	ShOtx2	0.0596
genus Barnesiella id.944	rs113258194	A	G	0.098992	0.0214121	exposure	TRUE	3.78e-06	inferred	ShOtx2	0.1581
genus Barnesiella id.944	rs28479800	A	T	-0.09152	0.0210002	exposure	TRUE	1.31e-05	inferred	ShOtx2	0.0656
genus Barnesiella id.944	rs76181748	C	T	-0.0778559	0.017164	exposure	TRUE	5.73e-06	inferred	ShOtx2	0.1441
genus Barnesiella id.944	rs72684847	T	C	-0.114369	0.0253873	exposure	TRUE	6.64e-06	inferred	ShOtx2	0.1213
genus Barnesiella id.944	rs28418786	C	G	-0.0791324	0.0174957	exposure	TRUE	6.1e-06	inferred	ShOtx2	0.1252
genus Bifidobacterium id.436	rs182549	C	T	0.119703	0.0127294	exposure	TRUE	5.27e-21	inferred	akqq7M	0.2704
genus Bifidobacterium id.436	rs7322849	T	C	0.112428	0.0201813	exposure	TRUE	2.53e-08	inferred	akqq7M	0.2207
genus Bifidobacterium id.436	rs10841473	G	C	-0.0624207	0.0129438	exposure	TRUE	1.42e-06	inferred	akqq7M	0.4911
genus Bifidobacterium id.436	rs56108664	T	C	0.0729971	0.0157926	exposure	TRUE	3.8e-06	inferred	akqq7M	0.1819
genus Bifidobacterium id.436	rs2686790	T	C	0.070741	0.0157926	exposure	TRUE	7.49e-06	inferred	akqq7M	0.1153
genus Bifidobacterium id.436	rs4567981	T	A	0.0562084	0.0117923	exposure	TRUE	1.87e-06	inferred	akqq7M	0.4394
genus Bifidobacterium id.436	rs2491158	G	A	0.0712624	0.015983	exposure	TRUE	8.25e-06	inferred	akqq7M	0.2336
genus Bifidobacterium id.436	rs76671854	C	G	-0.0846055	0.0184003	exposure	TRUE	4.26e-06	inferred	akqq7M	0.3867
genus Bifidobacterium id.436	rs75344046	C	T	0.232354	0.0505979	exposure	TRUE	4.39e-06	inferred	akqq7M	0.1849
genus Bifidobacterium id.436	rs540489	T	G	-0.0637641	0.0138746	exposure	TRUE	4.31e-06	inferred	akqq7M	0.3539
genus Bifidobacterium id.436	rs857444	C	T	0.0558234	0.0121219	exposure	TRUE	4.12e-06	inferred	akqq7M	0.2813
genus Bifidobacterium id.436	rs12022129	G	A	0.0619356	0.0138937	exposure	TRUE	8.28e-06	inferred	akqq7M	0.0964
genus Bifidobacterium id.436	rs62181700	G	A	-0.0624643	0.0131205	exposure	TRUE	1.93e-06	inferred	akqq7M	0.0865
genus Bifidobacterium id.436	rs55888705	A	G	0.0546319	0.0121139	exposure	TRUE	6.49e-06	inferred	akqq7M	0.0497
genus Bifidobacterium id.436	rs5746486	T	C	-0.0536216	0.0120801	exposure	TRUE	9.04e-06	inferred	akqq7M	0.1252
genus Bifidobacterium id.436	rs73797465	T	G	-0.0953566	0.0209236	exposure	TRUE	5.18e-06	inferred	akqq7M	0.3608
genus Bilophila id.3170	rs116261629	G	C	0.128112	0.0261358	exposure	TRUE	9.5e-07	inferred	mJu3mN	0.1899
genus Bilophila id.3170	rs1571225	C	T	0.0826826	0.0170621	exposure	TRUE	1.26e-06	inferred	mJu3mN	0.0716
genus Bilophila id.3170	rs3827020	C	T	0.0766479	0.0160642	exposure	TRUE	1.83e-06	inferred	mJu3mN	0.2157
genus Bilophila id.3170	rs1241171	G	A	-0.0692654	0.0150148	exposure	TRUE	3.97e-06	inferred	mJu3mN	0.1491
genus Bilophila id.3170	rs7802841	C	A	0.0670097	0.0137701	exposure	TRUE	1.14e-06	inferred	mJu3mN	0.0537
genus Bilophila id.3170	rs8013541	A	T	-0.0571991	0.0125673	exposure	TRUE	5.33e-06	inferred	mJu3mN	0.3797
genus Bilophila id.3170	rs6793291	C	A	0.112729	0.0241633	exposure	TRUE	3.08e-06	inferred	mJu3mN	0.2545
genus Bilophila id.3170	rs1917709	A	T	0.118509	0.026742	exposure	TRUE	9.35e-06	inferred	mJu3mN	0.3101
genus Bilophila id.3170	rs542415	T	C	-0.0613623	0.0133436	exposure	TRUE	4.25e-06	inferred	mJu3mN	0.1899
genus Bilophila id.3170	rs72676854	T	C	0.123209	0.026882	exposure	TRUE	4.58e-06	inferred	mJu3mN	0.1501
genus Bilophila id.3170	rs4798126	G	A	0.073288	0.016799	exposure	TRUE	1.28e-05	inferred	mJu3mN	0.34
genus Bilophila id.3170	rs1969927	G	A	0.0564589	0.0126935	exposure	TRUE	8.67e-06	inferred	mJu3mN	0.2346
genus Bilophila id.3170	rs60178956	G	A	-0.0624818	0.0141485	exposure	TRUE	1e-05	inferred	mJu3mN	0.0924
genus Bilophila id.3170	rs2728491	G	T	-0.0627416	0.0139456	exposure	TRUE	6.83e-06	inferred	mJu3mN	0.0656
genus Bilophila id.3170	rs2713349	A	T	0.0617228	0.0140174	exposure	TRUE	1.07e-05	inferred	mJu3mN	0.3509
genus Bilophila id.3170	rs9899990	A	G	-0.102702	0.0233878	exposure	TRUE	1.13e-05	inferred	mJu3mN	0.4235
genus Bilophila id.3170	rs11069458	T	C	-0.0680947	0.015503	exposure	TRUE	1.12e-05	inferred	mJu3mN	0.0656
genus Blautia id.1992	rs11149971	C	T	0.117605	0.02339	exposure	TRUE	4.96e-07	inferred	L385i6	0.0537
genus Blautia id.1992	rs12453000	C	T	0.0625335	0.0129987	exposure	TRUE	1.5e-06	inferred	L385i6	0.1183
genus Blautia id.1992	rs115043014	G	A	-0.206605	0.043992	exposure	TRUE	2.65e-06	inferred	L385i6	0.0437
genus Blautia id.1992	rs67794373	C	T	0.0601709	0.0123443	exposure	TRUE	1.09e-06	inferred	L385i6	0.0437
genus Blautia id.1992	rs117001700	T	C	0.196414	0.0441122	exposure	TRUE	8.48e-06	inferred	L385i6	0.2197
genus Blautia id.1992	rs72973581	A	G	0.125169	0.0265408	exposure	TRUE	2.4e-06	inferred	L385i6	0.171
genus Blautia id.1992	rs4926264	T	C	0.0826207	0.0178239	exposure	TRUE	3.56e-06	inferred	L385i6	0.165
genus Blautia id.1992	rs7860714	A	G	-0.0502178	0.0109853	exposure	TRUE	4.85e-06	inferred	L385i6	0.336
genus Blautia id.1992	rs682885	A	G	-0.0493376	0.0107359	exposure	TRUE	4.32e-06	inferred	L385i6	0.0785
genus Blautia id.1992	rs2788271	T	G	-0.0575596	0.0133492	exposure	TRUE	1.62e-05	inferred	L385i6	0.2137
genus Blautia id.1992	rs113271346	C	T	0.0782682	0.0172116	exposure	TRUE	5.43e-06	inferred	L385i6	0.4165
genus Blautia id.1992	rs3005511	A	G	0.0501085	0.0110768	exposure	TRUE	6.08e-06	inferred	L385i6	0.0547
genus Blautia id.1992	rs16892041	T	C	-0.0622605	0.0141804	exposure	TRUE	1.13e-05	inferred	L385i6	0.334
genus Butyricicoccus id.2055	rs56221232	T	C	0.0828027	0.0167401	exposure	TRUE	7.56e-07	inferred	2idFYV	0.2416
genus Butyricicoccus id.2055	rs2017189	G	T	-0.0506956	0.011024	exposure	TRUE	4.25e-06	inferred	2idFYV	0.165
genus Butyricicoccus id.2055	rs7322368	T	C	0.0815733	0.0183167	exposure	TRUE	8.45e-06	inferred	2idFYV	0.0527
genus Butyricicoccus id.2055	rs75238760	T	A	0.0619423	0.0139942	exposure	TRUE	9.59e-06	inferred	2idFYV	0.4215
genus Butyricicoccus id.2055	rs12585793	T	C	-0.262206	0.0564729	exposure	TRUE	3.43e-06	inferred	2idFYV	0.1978
genus Butyricicoccus id.2055	rs62478070	T	G	0.224039	0.0494959	exposure	TRUE	6e-06	inferred	2idFYV	0.1083
genus Butyricicoccus id.2055	rs4962426	G	T	0.0614216	0.0135979	exposure	TRUE	6.27e-06	inferred	2idFYV	0.0437
genus Butyricicoccus id.2055	rs10084203	A	G	0.0549699	0.0123563	exposure	TRUE	8.64e-06	inferred	2idFYV	0.0845
genus Butyricicoccus id.2055	rs12034718	A	G	0.0701199	0.0158214	exposure	TRUE	9.34e-06	inferred	2idFYV	0.1938
genus Butyricimonas id.945	rs113054641	G	A	-0.144881	0.0274574	exposure	TRUE	1.32e-07	inferred	QkX0kI	0.0706
genus Butyricimonas id.945	rs62390301	T	C	-0.0872983	0.0174893	exposure	TRUE	5.99e-07	inferred	QkX0kI	0.0845
genus Butyricimonas id.945	rs7083431	A	C	0.0703539	0.0144439	exposure	TRUE	1.11e-06	inferred	QkX0kI	0.1292
genus Butyricimonas id.945	rs2642760	G	C	0.0713357	0.0145396	exposure	TRUE	9.28e-07	inferred	QkX0kI	0.0716
genus Butyricimonas id.945	rs782080	T	A	0.0653488	0.0137973	exposure	TRUE	2.18e-06	inferred	QkX0kI	0.0915
genus Butyricimonas id.945	rs1862649	G	A	0.113124	0.0248176	exposure	TRUE	5.16e-06	inferred	QkX0kI	0.4513
genus Butyricimonas id.945	rs12304031	G	A	-0.086278	0.0196846	exposure	TRUE	1.17e-05	inferred	QkX0kI	0.3767
genus Butyricimonas id.945	rs71428626	G	T	-0.133188	0.0289905	exposure	TRUE	4.34e-06	inferred	QkX0kI	0.3221
genus Butyricimonas id.945	rs78453362	A	G	-0.14948	0.0327073	exposure	TRUE	4.87e-06	inferred	QkX0kI	0.2048
genus Butyricimonas id.945	rs326049	C	G	0.0759694	0.0167617	exposure	TRUE	5.83e-06	inferred	QkX0kI	0.2624
genus Butyricimonas id.945	rs62130338	G	A	-0.0732608	0.0158324	exposure	TRUE	3.71e-06	inferred	QkX0kI	0.1829
genus Butyricimonas id.945	rs9657374	C	T	0.0680719	0.0148172	exposure	TRUE	4.35e-06	inferred	QkX0kI	0.3549
genus Butyricimonas id.945	rs12458763	A	C	0.122037	0.0269587	exposure	TRUE	5.99e-06	inferred	QkX0kI	0.0726
genus Butyricimonas id.945	rs2114713	G	T	0.062721	0.0138998	exposure	TRUE	6.41e-06	inferred	QkX0kI	0.3231
genus Butyricimonas id.945	rs270727	G	C	-0.0694173	0.0150795	exposure	TRUE	4.16e-06	inferred	QkX0kI	0.4066
genus Butyricimonas id.945	rs72814525	A	G	0.0664154	0.0149766	exposure	TRUE	9.22e-06	inferred	QkX0kI	0.0577
genus Butyricimonas id.945	rs11228830	A	G	0.135265	0.0298411	exposure	TRUE	5.82e-06	inferred	QkX0kI	0.3022
genus Butyrivibrio id.1993	rs72723662	C	T	0.224078	0.0449336	exposure	TRUE	6.14e-07	inferred	KNwaMk	0.2942
genus Butyrivibrio id.1993	rs7412979	C	G	0.186779	0.0389112	exposure	TRUE	1.59e-06	inferred	KNwaMk	0.1561
genus Butyrivibrio id.1993	rs7752361	A	G	-0.11923	0.0239975	exposure	TRUE	6.75e-07	inferred	KNwaMk	0.1014
genus Butyrivibrio id.1993	rs4537857	T	C	-0.12459	0.0260992	exposure	TRUE	1.81e-06	inferred	KNwaMk	0.1988
genus Butyrivibrio id.1993	rs11761679	T	C	0.154775	0.0321539	exposure	TRUE	1.48e-06	inferred	KNwaMk	0.2644
genus Butyrivibrio id.1993	rs16941336	C	T	0.127488	0.0267936	exposure	TRUE	1.95e-06	inferred	KNwaMk	0.1998
genus Butyrivibrio id.1993	rs77356209	T	C	0.216874	0.0483299	exposure	TRUE	7.21e-06	inferred	KNwaMk	0.2922
genus Butyrivibrio id.1993	rs74622183	A	G	-0.201027	0.0428204	exposure	TRUE	2.67e-06	inferred	KNwaMk	0.4712
genus Butyrivibrio id.1993	rs7763512	G	A	0.119846	0.0253367	exposure	TRUE	2.24e-06	inferred	KNwaMk	0.0984
genus Butyrivibrio id.1993	rs142855850	A	G	0.205013	0.0457138	exposure	TRUE	7.3e-06	inferred	KNwaMk	0.1004
genus Butyrivibrio id.1993	rs9349693	A	G	0.117973	0.0259861	exposure	TRUE	5.63e-06	inferred	KNwaMk	0.0875
genus Butyrivibrio id.1993	rs486484	A	G	-0.108349	0.0240008	exposure	TRUE	6.35e-06	inferred	KNwaMk	0.0875
genus Butyrivibrio id.1993	rs17163238	G	A	0.140987	0.0309117	exposure	TRUE	5.09e-06	inferred	KNwaMk	0.0477
genus Butyrivibrio id.1993	rs4928024	A	G	-0.17471	0.0389333	exposure	TRUE	7.21e-06	inferred	KNwaMk	0.504
genus Butyrivibrio id.1993	rs1007475	G	T	0.118065	0.0261271	exposure	TRUE	6.22e-06	inferred	KNwaMk	0.3827
genus Butyrivibrio id.1993	rs16934069	T	C	-0.133784	0.0299444	exposure	TRUE	7.9e-06	inferred	KNwaMk	0.3111
genus CandidatusSoleaferrea id.11350	rs4294381	T	C	0.112197	0.023186	exposure	TRUE	1.31e-06	inferred	miFXp8	0.5586
genus CandidatusSoleaferrea id.11350	rs10090365	A	G	-0.0834413	0.0180989	exposure	TRUE	4.02e-06	inferred	miFXp8	0.2674
genus CandidatusSoleaferrea id.11350	rs4678258	T	C	0.0986136	0.0215646	exposure	TRUE	4.81e-06	inferred	miFXp8	0.4911
genus CandidatusSoleaferrea id.11350	rs10108780	A	G	-0.092834	0.0199807	exposure	TRUE	3.38e-06	inferred	miFXp8	0.1292
genus CandidatusSoleaferrea id.11350	rs386526	C	G	0.0818459	0.0180086	exposure	TRUE	5.5e-06	inferred	miFXp8	0.4254
genus CandidatusSoleaferrea id.11350	rs36155147	C	T	0.104966	0.0240995	exposure	TRUE	1.33e-05	inferred	miFXp8	0.0487
genus CandidatusSoleaferrea id.11350	rs6881988	G	C	-0.0819131	0.018185	exposure	TRUE	6.66e-06	inferred	miFXp8	0.3618
genus CandidatusSoleaferrea id.11350	rs11153159	G	C	-0.12805	0.0285446	exposure	TRUE	7.26e-06	inferred	miFXp8	0.5169
genus CandidatusSoleaferrea id.11350	rs10809135	T	C	0.0834858	0.0182426	exposure	TRUE	4.73e-06	inferred	miFXp8	0.1799
genus CandidatusSoleaferrea id.11350	rs9973954	A	G	0.0892075	0.0195401	exposure	TRUE	4.99e-06	inferred	miFXp8	0.2763
genus CandidatusSoleaferrea id.11350	rs6489992	A	G	-0.0840437	0.0187031	exposure	TRUE	7e-06	inferred	miFXp8	0.3847
genus CandidatusSoleaferrea id.11350	rs6494306	A	G	-0.0969304	0.0214221	exposure	TRUE	6.05e-06	inferred	miFXp8	0.1968
genus CandidatusSoleaferrea id.11350	rs12500231	A	T	0.0813853	0.0182696	exposure	TRUE	8.4e-06	inferred	miFXp8	0.4443
genus CandidatusSoleaferrea id.11350	rs7400877	T	C	-0.0951085	0.0212799	exposure	TRUE	7.84e-06	inferred	miFXp8	0.2505
genus CandidatusSoleaferrea id.11350	rs2193878	T	A	0.228255	0.0509241	exposure	TRUE	7.39e-06	inferred	miFXp8	0.0586
genus CandidatusSoleaferrea id.11350	rs830149	C	G	0.184647	0.0397237	exposure	TRUE	3.35e-06	inferred	miFXp8	0.3062
genus Catenibacterium id.2153	rs12404911	C	T	0.140717	0.0304142	exposure	TRUE	3.72e-06	inferred	eMA0UW	0.17
genus Catenibacterium id.2153	rs77285108	G	A	-0.161826	0.0353447	exposure	TRUE	4.68e-06	inferred	eMA0UW	0.3101
genus Catenibacterium id.2153	rs73128290	A	G	0.129726	0.0284563	exposure	TRUE	5.14e-06	inferred	eMA0UW	0.2634
genus Catenibacterium id.2153	rs212393	G	A	-0.135254	0.0286209	exposure	TRUE	2.29e-06	inferred	eMA0UW	0.1461
genus Catenibacterium id.2153	rs7742829	C	T	0.11411	0.0251099	exposure	TRUE	5.51e-06	inferred	eMA0UW	0.4195
genus ChristensenellaceaeR 7group id.11283	rs999354	T	A	0.0580248	0.0117185	exposure	TRUE	7.36e-07	inferred	5xvhzD	0.2853
genus ChristensenellaceaeR 7group id.11283	rs78521377	C	T	0.124992	0.0274797	exposure	TRUE	5.4e-06	inferred	5xvhzD	0.0686
genus ChristensenellaceaeR 7group id.11283	rs62467127	C	T	0.114108	0.0251983	exposure	TRUE	5.94e-06	inferred	5xvhzD	0.5099
genus ChristensenellaceaeR 7group id.11283	rs17081797	A	G	-0.0904325	0.0204253	exposure	TRUE	9.53e-06	inferred	5xvhzD	0.1083
genus ChristensenellaceaeR 7group id.11283	rs62132810	A	G	-0.0828853	0.0179623	exposure	TRUE	3.94e-06	inferred	5xvhzD	0.0905
genus ChristensenellaceaeR 7group id.11283	rs60954665	T	G	0.049815	0.0110787	exposure	TRUE	6.91e-06	inferred	5xvhzD	0.0447
genus ChristensenellaceaeR 7group id.11283	rs10461257	A	G	-0.0551969	0.0122069	exposure	TRUE	6.13e-06	inferred	5xvhzD	0.0875
genus ChristensenellaceaeR 7group id.11283	rs79150079	C	A	0.121547	0.0270977	exposure	TRUE	7.27e-06	inferred	5xvhzD	0.0527
genus ChristensenellaceaeR 7group id.11283	rs62190261	A	C	0.0958394	0.0214723	exposure	TRUE	8.07e-06	inferred	5xvhzD	0.0716
genus ChristensenellaceaeR 7group id.11283	rs892686	A	G	0.0514099	0.011136	exposure	TRUE	3.9e-06	inferred	5xvhzD	0.4513
genus ChristensenellaceaeR 7group id.11283	rs73952017	C	T	-0.0862164	0.0194354	exposure	TRUE	9.16e-06	inferred	5xvhzD	0.325
genus Clostridiuminnocuumgroup id.14397	rs6890185	T	C	0.113424	0.0233137	exposure	TRUE	1.14e-06	inferred	uy6erB	0.4135
genus Clostridiuminnocuumgroup id.14397	rs61267978	T	C	0.14708	0.0320875	exposure	TRUE	4.57e-06	inferred	uy6erB	0.3966
genus Clostridiuminnocuumgroup id.14397	rs1948423	T	A	-0.108859	0.023425	exposure	TRUE	3.37e-06	inferred	uy6erB	0.1302
genus Clostridiuminnocuumgroup id.14397	rs6577484	G	A	0.160425	0.0360857	exposure	TRUE	8.76e-06	inferred	uy6erB	0.3082
genus Clostridiuminnocuumgroup id.14397	rs10074000	T	C	-0.102648	0.0227508	exposure	TRUE	6.43e-06	inferred	uy6erB	0.1889
genus Clostridiuminnocuumgroup id.14397	rs1942371	G	A	-0.157938	0.034187	exposure	TRUE	3.84e-06	inferred	uy6erB	0.0885
genus Clostridiuminnocuumgroup id.14397	rs40656	C	T	0.142664	0.0311021	exposure	TRUE	4.5e-06	inferred	uy6erB	0.1243
genus Clostridiuminnocuumgroup id.14397	rs71564433	T	A	-0.126746	0.0274657	exposure	TRUE	3.94e-06	inferred	uy6erB	0.1481
genus Clostridiuminnocuumgroup id.14397	rs77845139	A	G	-0.114993	0.0257186	exposure	TRUE	7.78e-06	inferred	uy6erB	0.3111
genus Clostridiuminnocuumgroup id.14397	rs10506058	A	G	0.0997048	0.0221926	exposure	TRUE	7.03e-06	inferred	uy6erB	0.1789
genus Clostridiuminnocuumgroup id.14397	rs4869133	G	A	-0.180591	0.0409505	exposure	TRUE	1.03e-05	inferred	uy6erB	0.2952
genus Clostridiumsensustricto1 id.1873	rs550843	T	C	-0.0783246	0.0169209	exposure	TRUE	3.68e-06	inferred	IjeUTV	0.0398
genus Clostridiumsensustricto1 id.1873	rs2795528	G	A	-0.184315	0.0392204	exposure	TRUE	2.61e-06	inferred	IjeUTV	0.0497
genus Clostridiumsensustricto1 id.1873	rs2817172	C	T	0.058139	0.0124492	exposure	TRUE	3.01e-06	inferred	IjeUTV	0.0636
genus Clostridiumsensustricto1 id.1873	rs115807074	A	G	-0.22736	0.0492575	exposure	TRUE	3.92e-06	inferred	IjeUTV	0.0755
genus Clostridiumsensustricto1 id.1873	rs116847295	C	T	0.110021	0.0246032	exposure	TRUE	7.75e-06	inferred	IjeUTV	0.1113
genus Clostridiumsensustricto1 id.1873	rs12341505	G	A	0.0810718	0.0180121	exposure	TRUE	6.76e-06	inferred	IjeUTV	0.2455
genus Clostridiumsensustricto1 id.1873	rs11586026	A	T	0.110967	0.0250498	exposure	TRUE	9.43e-06	inferred	IjeUTV	0.0487
genus Clostridiumsensustricto1 id.1873	rs11264403	G	A	-0.139062	0.0334454	exposure	TRUE	3.21e-05	inferred	IjeUTV	0.4125
genus Clostridiumsensustricto1 id.1873	rs12490337	C	G	-0.0616879	0.0137581	exposure	TRUE	7.33e-06	inferred	IjeUTV	0.1491
genus Collinsella id.815	rs9541268	C	A	0.09597	0.0197312	exposure	TRUE	1.15e-06	inferred	K3Yh4c	0.5268
genus Collinsella id.815	rs2671662	C	G	-0.0567751	0.011945	exposure	TRUE	2e-06	inferred	K3Yh4c	0.4245
genus Collinsella id.815	rs73052258	G	A	0.0930178	0.0202658	exposure	TRUE	4.43e-06	inferred	K3Yh4c	0.3171
genus Collinsella id.815	rs2103510	G	A	0.0786551	0.0168217	exposure	TRUE	2.93e-06	inferred	K3Yh4c	0.1541
genus Collinsella id.815	rs75672793	A	G	-0.108908	0.0240522	exposure	TRUE	5.95e-06	inferred	K3Yh4c	0.0895
genus Collinsella id.815	rs10890671	T	C	-0.0537401	0.0118848	exposure	TRUE	6.13e-06	inferred	K3Yh4c	0.1312
genus Collinsella id.815	rs12921100	A	T	0.0563759	0.0127019	exposure	TRUE	9.06e-06	inferred	K3Yh4c	0.4682
genus Collinsella id.815	rs59414781	C	G	0.0668866	0.0149773	exposure	TRUE	7.97e-06	inferred	K3Yh4c	0.1799
genus Collinsella id.815	rs62448871	C	A	-0.0540309	0.0120324	exposure	TRUE	7.11e-06	inferred	K3Yh4c	0.4612
genus Collinsella id.815	rs1496626	T	C	-0.0722307	0.01616	exposure	TRUE	7.83e-06	inferred	K3Yh4c	0.0964
genus Collinsella id.815	rs149807560	C	A	-0.104264	0.0235841	exposure	TRUE	9.83e-06	inferred	K3Yh4c	0.0706
genus Collinsella id.815	rs11597285	G	T	-0.0537947	0.0120548	exposure	TRUE	8.1e-06	inferred	K3Yh4c	0.0964
genus Coprobacter id.949	rs305411	A	G	0.129218	0.0264518	exposure	TRUE	1.03e-06	inferred	PIiPxR	0.1829
genus Coprobacter id.949	rs3828477	G	T	-0.091218	0.019569	exposure	TRUE	3.14e-06	inferred	PIiPxR	0.1978
genus Coprobacter id.949	rs55672356	T	A	-0.193354	0.0413815	exposure	TRUE	2.98e-06	inferred	PIiPxR	0.1918
genus Coprobacter id.949	rs143662916	C	T	0.253264	0.0540141	exposure	TRUE	2.75e-06	inferred	PIiPxR	0.0577
genus Coprobacter id.949	rs213863	C	T	-0.0887412	0.0188377	exposure	TRUE	2.47e-06	inferred	PIiPxR	0.5219
genus Coprobacter id.949	rs72821405	T	C	-0.147365	0.0319978	exposure	TRUE	4.12e-06	inferred	PIiPxR	0.3091
genus Coprobacter id.949	rs11532348	C	T	-0.103931	0.0226826	exposure	TRUE	4.61e-06	inferred	PIiPxR	0.167
genus Coprobacter id.949	rs12996055	A	C	0.0921817	0.0209405	exposure	TRUE	1.07e-05	inferred	PIiPxR	0.1352
genus Coprobacter id.949	rs12684609	T	C	0.100827	0.0220366	exposure	TRUE	4.75e-06	inferred	PIiPxR	0.2813
genus Coprobacter id.949	rs5011652	G	C	0.0899597	0.020001	exposure	TRUE	6.87e-06	inferred	PIiPxR	0.2455
genus Coprobacter id.949	rs74919520	G	A	0.125703	0.0276296	exposure	TRUE	5.38e-06	inferred	PIiPxR	0.0527
genus Coprobacter id.949	rs28402691	T	C	0.110695	0.0251199	exposure	TRUE	1.05e-05	inferred	PIiPxR	0.0885
genus Coprobacter id.949	rs189356	G	A	0.0781125	0.0171916	exposure	TRUE	5.53e-06	inferred	PIiPxR	0.1282
genus Coprobacter id.949	rs76001613	C	G	0.21591	0.0493019	exposure	TRUE	1.19e-05	inferred	PIiPxR	0.0696
genus Coprococcus1 id.11301	rs4277593	G	A	-0.0585649	0.0109914	exposure	TRUE	9.92e-08	inferred	nr1VTX	0.2962
genus Coprococcus1 id.11301	rs56405618	A	G	-0.08963	0.0186508	exposure	TRUE	1.54e-06	inferred	nr1VTX	0.0944
genus Coprococcus1 id.11301	rs74101919	T	C	-0.0718989	0.0144651	exposure	TRUE	6.68e-07	inferred	nr1VTX	0.3429
genus Coprococcus1 id.11301	rs1010560	C	A	0.0580232	0.0122722	exposure	TRUE	2.27e-06	inferred	nr1VTX	0.4085
genus Coprococcus1 id.11301	rs73031725	T	C	0.167591	0.0355224	exposure	TRUE	2.38e-06	inferred	nr1VTX	0.4394
genus Coprococcus1 id.11301	rs1519491	T	C	0.0499197	0.0113558	exposure	TRUE	1.1e-05	inferred	nr1VTX	0.0716
genus Coprococcus1 id.11301	rs1576241	A	G	-0.0510343	0.0109535	exposure	TRUE	3.17e-06	inferred	nr1VTX	0.2903
genus Coprococcus1 id.11301	rs73167075	T	C	0.0573137	0.0127573	exposure	TRUE	7.04e-06	inferred	nr1VTX	0.4831
genus Coprococcus1 id.11301	rs12794898	G	T	0.0903299	0.0197212	exposure	TRUE	4.64e-06	inferred	nr1VTX	0.1113
genus Coprococcus1 id.11301	rs946513	C	T	0.205899	0.0460018	exposure	TRUE	7.61e-06	inferred	nr1VTX	0.0606
genus Coprococcus1 id.11301	rs1762123	C	T	-0.0891532	0.0198554	exposure	TRUE	7.12e-06	inferred	nr1VTX	0.2396
genus Coprococcus1 id.11301	rs7784490	C	G	-0.0518543	0.0113136	exposure	TRUE	4.58e-06	inferred	nr1VTX	0.1869
genus Coprococcus1 id.11301	rs12886051	G	C	-0.0521782	0.0118051	exposure	TRUE	9.87e-06	inferred	nr1VTX	0.3887
genus Coprococcus1 id.11301	rs2907920	A	G	0.0561173	0.0126824	exposure	TRUE	9.65e-06	inferred	nr1VTX	0.0547
genus Coprococcus2 id.11302	rs59936925	A	T	0.117085	0.0233995	exposure	TRUE	5.62e-07	inferred	BT2MKR	0.4076
genus Coprococcus2 id.11302	rs6677933	C	T	-0.0804405	0.0164216	exposure	TRUE	9.66e-07	inferred	BT2MKR	0.1928
genus Coprococcus2 id.11302	rs1958519	T	A	0.0665288	0.0138558	exposure	TRUE	1.57e-06	inferred	BT2MKR	0.4364
genus Coprococcus2 id.11302	rs72680320	T	C	-0.0649382	0.013919	exposure	TRUE	3.08e-06	inferred	BT2MKR	0.2256
genus Coprococcus2 id.11302	rs2482516	C	T	0.0754415	0.0164619	exposure	TRUE	4.59e-06	inferred	BT2MKR	0.3171
genus Coprococcus2 id.11302	rs35890118	A	G	-0.066536	0.0147661	exposure	TRUE	6.61e-06	inferred	BT2MKR	0.1004
genus Coprococcus2 id.11302	rs9426473	A	G	0.0727361	0.0161662	exposure	TRUE	6.82e-06	inferred	BT2MKR	0.0954
genus Coprococcus2 id.11302	rs12634070	T	C	0.0736486	0.0164921	exposure	TRUE	7.98e-06	inferred	BT2MKR	0.2416
genus Coprococcus2 id.11302	rs61823518	A	C	-0.0955381	0.0215724	exposure	TRUE	9.48e-06	inferred	BT2MKR	0.4135
genus Coprococcus2 id.11302	rs10070053	A	G	0.0594312	0.0135375	exposure	TRUE	1.13e-05	inferred	BT2MKR	0.2793
genus Coprococcus3 id.11303	rs8100692	T	C	0.0577411	0.0113476	exposure	TRUE	3.61e-07	inferred	QlJF81	0.3897
genus Coprococcus3 id.11303	rs62481985	G	C	-0.0582385	0.0115052	exposure	TRUE	4.15e-07	inferred	QlJF81	0.1998
genus Coprococcus3 id.11303	rs178271	T	C	0.145257	0.0294239	exposure	TRUE	7.95e-07	inferred	QlJF81	0.4742
genus Coprococcus3 id.11303	rs13394391	C	T	-0.0709302	0.0150918	exposure	TRUE	2.6e-06	inferred	QlJF81	0.4801
genus Coprococcus3 id.11303	rs11080344	C	T	0.0516921	0.0113054	exposure	TRUE	4.82e-06	inferred	QlJF81	0.16
genus Coprococcus3 id.11303	rs7521171	G	A	-0.0596434	0.0129279	exposure	TRUE	3.96e-06	inferred	QlJF81	0.0527
genus Coprococcus3 id.11303	rs11077359	T	C	-0.0645443	0.0148833	exposure	TRUE	1.45e-05	inferred	QlJF81	0.2366
genus Coprococcus3 id.11303	rs13247359	G	A	0.051211	0.0113031	exposure	TRUE	5.88e-06	inferred	QlJF81	0.4364
genus Coprococcus3 id.11303	rs4575475	G	A	0.0619514	0.0137787	exposure	TRUE	6.92e-06	inferred	QlJF81	0.338
genus Coprococcus3 id.11303	rs10810043	A	G	0.0515518	0.0115923	exposure	TRUE	8.7e-06	inferred	QlJF81	0.4274
genus DefluviitaleaceaeUCG011 id.11287	rs4677103	A	G	0.0977912	0.0197263	exposure	TRUE	7.14e-07	inferred	4OBySJ	0.0974
genus DefluviitaleaceaeUCG011 id.11287	rs72731813	C	T	-0.147383	0.0293796	exposure	TRUE	5.26e-07	inferred	4OBySJ	0.3718
genus DefluviitaleaceaeUCG011 id.11287	rs112893842	T	C	0.11381	0.0232806	exposure	TRUE	1.02e-06	inferred	4OBySJ	0.1918
genus DefluviitaleaceaeUCG011 id.11287	rs9725395	A	G	-0.13834	0.029554	exposure	TRUE	2.86e-06	inferred	4OBySJ	0.2604
genus DefluviitaleaceaeUCG011 id.11287	rs55658617	T	C	0.174369	0.0362226	exposure	TRUE	1.48e-06	inferred	4OBySJ	0.4742
genus DefluviitaleaceaeUCG011 id.11287	rs9608282	T	G	0.142939	0.0299793	exposure	TRUE	1.86e-06	inferred	4OBySJ	0.171
genus DefluviitaleaceaeUCG011 id.11287	rs28696126	A	T	-0.106503	0.0238473	exposure	TRUE	7.97e-06	inferred	4OBySJ	0.0696
genus DefluviitaleaceaeUCG011 id.11287	rs1582238	T	C	0.0805036	0.0167257	exposure	TRUE	1.49e-06	inferred	4OBySJ	0.0815
genus DefluviitaleaceaeUCG011 id.11287	rs4344384	G	T	0.0715978	0.0156309	exposure	TRUE	4.64e-06	inferred	4OBySJ	0.0656
genus DefluviitaleaceaeUCG011 id.11287	rs2892880	G	A	0.0817755	0.0181686	exposure	TRUE	6.77e-06	inferred	4OBySJ	0.0875
genus Desulfovibrio id.3173	rs11160353	T	A	-0.0691756	0.0147285	exposure	TRUE	2.64e-06	inferred	fAVRra	0.508
genus Desulfovibrio id.3173	rs2853179	C	T	0.0811971	0.0174234	exposure	TRUE	3.16e-06	inferred	fAVRra	0.0755
genus Desulfovibrio id.3173	rs16863365	A	G	0.109402	0.0226964	exposure	TRUE	1.43e-06	inferred	fAVRra	0.0934
genus Desulfovibrio id.3173	rs12031543	T	C	-0.127185	0.0281887	exposure	TRUE	6.42e-06	inferred	fAVRra	0.1173
genus Desulfovibrio id.3173	rs13066142	G	A	0.119141	0.0250891	exposure	TRUE	2.05e-06	inferred	fAVRra	0.4732
genus Desulfovibrio id.3173	rs2590913	G	A	0.154496	0.0339396	exposure	TRUE	5.31e-06	inferred	fAVRra	0.0726
genus Desulfovibrio id.3173	rs2032031	A	G	-0.0654931	0.0148681	exposure	TRUE	1.06e-05	inferred	fAVRra	0.2485
genus Desulfovibrio id.3173	rs72647089	T	G	-0.106594	0.0239337	exposure	TRUE	8.44e-06	inferred	fAVRra	0.0686
genus Desulfovibrio id.3173	rs7729080	C	A	-0.070287	0.0157691	exposure	TRUE	8.3e-06	inferred	fAVRra	0.2604
genus Desulfovibrio id.3173	rs4797774	G	A	0.212582	0.0470044	exposure	TRUE	6.11e-06	inferred	fAVRra	0.1064
genus Desulfovibrio id.3173	rs6580353	T	C	0.0770979	0.0169735	exposure	TRUE	5.57e-06	inferred	fAVRra	0.2893
genus Dialister id.2183	rs11166701	G	A	-0.0655301	0.013186	exposure	TRUE	6.71e-07	inferred	5vFhsj	0.0716
genus Dialister id.2183	rs517089	T	A	0.076227	0.0170411	exposure	TRUE	7.71e-06	inferred	5vFhsj	0.1938
genus Dialister id.2183	rs4747450	C	A	0.0668509	0.0147685	exposure	TRUE	5.99e-06	inferred	5vFhsj	0.2634
genus Dialister id.2183	rs2314294	T	C	0.0865932	0.0193719	exposure	TRUE	7.82e-06	inferred	5vFhsj	0.5159
genus Dialister id.2183	rs4753063	G	A	-0.0596297	0.0130052	exposure	TRUE	4.54e-06	inferred	5vFhsj	0.1183
genus Dialister id.2183	rs2435610	A	C	0.0647131	0.0143314	exposure	TRUE	6.32e-06	inferred	5vFhsj	0.2604
genus Dialister id.2183	rs10938938	G	A	-0.0773514	0.0170915	exposure	TRUE	6.02e-06	inferred	5vFhsj	0.2664
genus Dialister id.2183	rs10138457	T	C	-0.113054	0.0261933	exposure	TRUE	1.59e-05	inferred	5vFhsj	0.4414
genus Dialister id.2183	rs11071887	T	C	0.0662403	0.0146315	exposure	TRUE	5.98e-06	inferred	5vFhsj	0.169
genus Dialister id.2183	rs764177	C	A	-0.0601454	0.0135366	exposure	TRUE	8.86e-06	inferred	5vFhsj	0.2256
genus Dialister id.2183	rs76680460	G	A	-0.161296	0.0364332	exposure	TRUE	9.55e-06	inferred	5vFhsj	0.338
genus Dialister id.2183	rs75416973	A	G	0.0727223	0.016451	exposure	TRUE	9.85e-06	inferred	5vFhsj	0.0477
genus Dorea id.1997	rs13279148	G	A	0.0715309	0.0150878	exposure	TRUE	2.13e-06	inferred	eXymR5	0.4453
genus Dorea id.1997	rs62503162	A	G	-0.0974091	0.0194379	exposure	TRUE	5.41e-07	inferred	eXymR5	0.0835
genus Dorea id.1997	rs12216169	T	A	0.0881722	0.0193683	exposure	TRUE	5.3e-06	inferred	eXymR5	0.2296
genus Dorea id.1997	rs73729431	C	T	-0.13745	0.0299983	exposure	TRUE	4.61e-06	inferred	eXymR5	0.166
genus Dorea id.1997	rs4793307	C	T	0.0574165	0.0122472	exposure	TRUE	2.76e-06	inferred	eXymR5	0.1282
genus Dorea id.1997	rs11150408	T	G	0.0488254	0.0109063	exposure	TRUE	7.58e-06	inferred	eXymR5	0.336
genus Dorea id.1997	rs345219	T	G	-0.0497368	0.0112621	exposure	TRUE	1e-05	inferred	eXymR5	0.3757
genus Dorea id.1997	rs62583469	T	A	-0.0634136	0.0142227	exposure	TRUE	8.25e-06	inferred	eXymR5	0.0328
genus Dorea id.1997	rs3005511	A	G	0.0516127	0.0112852	exposure	TRUE	4.8e-06	inferred	eXymR5	0.2455
genus Dorea id.1997	rs1899291	C	T	0.0697217	0.0150285	exposure	TRUE	3.5e-06	inferred	eXymR5	0.0875
genus Dorea id.1997	rs3752849	G	A	0.163846	0.036608	exposure	TRUE	7.62e-06	inferred	eXymR5	0.1988
genus Dorea id.1997	rs12537781	T	C	-0.055544	0.0125223	exposure	TRUE	9.18e-06	inferred	eXymR5	0.0606
genus Eggerthella id.819	rs3851328	T	G	-0.107774	0.0236527	exposure	TRUE	5.2e-06	inferred	cxFTEU	0.0577
genus Eggerthella id.819	rs2240838	A	G	0.0980582	0.0197653	exposure	TRUE	7.01e-07	inferred	cxFTEU	0.1571
genus Eggerthella id.819	rs2223081	G	A	0.102572	0.0221108	exposure	TRUE	3.5e-06	inferred	cxFTEU	0.4423
genus Eggerthella id.819	rs112205261	T	C	-0.188618	0.0403613	exposure	TRUE	2.96e-06	inferred	cxFTEU	0.2922
genus Eggerthella id.819	rs4985746	G	A	0.110522	0.0247653	exposure	TRUE	8.09e-06	inferred	cxFTEU	0.502
genus Eggerthella id.819	rs1784446	G	A	0.0907728	0.0198096	exposure	TRUE	4.6e-06	inferred	cxFTEU	0.8678
genus Eggerthella id.819	rs76663501	C	T	0.175349	0.0378576	exposure	TRUE	3.62e-06	inferred	cxFTEU	0.2664
genus Eggerthella id.819	rs6430926	C	T	0.0879736	0.0197127	exposure	TRUE	8.09e-06	inferred	cxFTEU	0.1789
genus Eggerthella id.819	rs2877457	G	A	-0.093486	0.0210208	exposure	TRUE	8.69e-06	inferred	cxFTEU	0.5139
genus Eggerthella id.819	rs13070736	A	C	-0.121331	0.0272024	exposure	TRUE	8.18e-06	inferred	cxFTEU	0.1978
genus Eggerthella id.819	rs67490567	T	C	0.108495	0.0245457	exposure	TRUE	9.87e-06	inferred	cxFTEU	0.0815
genus Eisenbergiella id.11304	rs3812426	G	A	0.106447	0.0224159	exposure	TRUE	2.05e-06	inferred	90aYHN	0.1243
genus Eisenbergiella id.11304	rs1508033	A	C	0.091546	0.0195787	exposure	TRUE	2.93e-06	inferred	90aYHN	0.2197
genus Eisenbergiella id.11304	rs12278566	T	A	-0.121065	0.0251658	exposure	TRUE	1.5e-06	inferred	90aYHN	0.2634
genus Eisenbergiella id.11304	rs2683098	C	T	0.107319	0.022515	exposure	TRUE	1.87e-06	inferred	90aYHN	0.339
genus Eisenbergiella id.11304	rs11079158	T	C	0.100627	0.022546	exposure	TRUE	8.08e-06	inferred	90aYHN	0.175
genus Eisenbergiella id.11304	rs13258851	A	G	0.137001	0.0302124	exposure	TRUE	5.77e-06	inferred	90aYHN	0.3708
genus Eisenbergiella id.11304	rs12710729	C	A	0.0893384	0.0199069	exposure	TRUE	7.2e-06	inferred	90aYHN	0.0855
genus Eisenbergiella id.11304	rs12257723	A	C	-0.0952742	0.0211569	exposure	TRUE	6.69e-06	inferred	90aYHN	0.3499
genus Eisenbergiella id.11304	rs4462860	G	A	0.0939071	0.0201104	exposure	TRUE	3.02e-06	inferred	90aYHN	0.161
genus Eisenbergiella id.11304	rs11027642	C	T	0.129006	0.0284844	exposure	TRUE	5.93e-06	inferred	90aYHN	0.2237
genus Eisenbergiella id.11304	rs11938607	T	C	0.0978125	0.0216636	exposure	TRUE	6.33e-06	inferred	90aYHN	0.2078
genus Eisenbergiella id.11304	rs1553971	T	G	0.120965	0.0263054	exposure	TRUE	4.26e-06	inferred	90aYHN	0.3439
genus Enterorhabdus id.820	rs11098863	T	A	-0.0966008	0.0162677	exposure	TRUE	2.88e-09	inferred	dxXGHL	0.0905
genus Enterorhabdus id.820	rs7923280	A	T	0.0860019	0.0169148	exposure	TRUE	3.69e-07	inferred	dxXGHL	0.4821
genus Enterorhabdus id.820	rs114731706	T	G	0.182308	0.0382298	exposure	TRUE	1.85e-06	inferred	dxXGHL	0.0835
genus Enterorhabdus id.820	rs3017103	A	G	0.0980897	0.0208995	exposure	TRUE	2.69e-06	inferred	dxXGHL	0.2346
genus Enterorhabdus id.820	rs73331712	T	C	0.26199	0.055123	exposure	TRUE	2.01e-06	inferred	dxXGHL	0.1899
genus Enterorhabdus id.820	rs77655283	G	A	0.132988	0.0298306	exposure	TRUE	8.27e-06	inferred	dxXGHL	0.5537
genus Enterorhabdus id.820	rs9470637	A	T	-0.0755513	0.0166263	exposure	TRUE	5.52e-06	inferred	dxXGHL	0.0427
genus Enterorhabdus id.820	rs424715	T	C	0.0818743	0.0174855	exposure	TRUE	2.84e-06	inferred	dxXGHL	0.0686
genus Enterorhabdus id.820	rs10098492	T	C	0.132323	0.0293688	exposure	TRUE	6.62e-06	inferred	dxXGHL	0.3946
genus Enterorhabdus id.820	rs2051957	C	T	0.0843291	0.0189864	exposure	TRUE	8.93e-06	inferred	dxXGHL	0.4026
genus Erysipelatoclostridium id.11381	rs7221249	A	G	0.0839861	0.0142741	exposure	TRUE	4.01e-09	inferred	FoM2yW	0.3211
genus Erysipelatoclostridium id.11381	rs710230	T	C	0.143381	0.0281514	exposure	TRUE	3.52e-07	inferred	FoM2yW	0.1362
genus Erysipelatoclostridium id.11381	rs4697572	A	G	-0.0810636	0.0163308	exposure	TRUE	6.91e-07	inferred	FoM2yW	0.4821
genus Erysipelatoclostridium id.11381	rs58236560	G	T	-0.111157	0.0234426	exposure	TRUE	2.12e-06	inferred	FoM2yW	0.503
genus Erysipelatoclostridium id.11381	rs622418	A	G	-0.0668051	0.0143224	exposure	TRUE	3.1e-06	inferred	FoM2yW	0.2982
genus Erysipelatoclostridium id.11381	rs17804233	T	C	-0.0662914	0.0144203	exposure	TRUE	4.28e-06	inferred	FoM2yW	0.171
genus Erysipelatoclostridium id.11381	rs1434153	G	A	-0.0684526	0.0152443	exposure	TRUE	7.11e-06	inferred	FoM2yW	0.0676
genus Erysipelatoclostridium id.11381	rs340991	A	G	-0.0740482	0.0158891	exposure	TRUE	3.16e-06	inferred	FoM2yW	0.3618
genus Erysipelatoclostridium id.11381	rs6474512	A	C	0.067015	0.0143201	exposure	TRUE	2.87e-06	inferred	FoM2yW	0.2455
genus Erysipelatoclostridium id.11381	rs9590927	G	A	-0.0646003	0.0143479	exposure	TRUE	6.72e-06	inferred	FoM2yW	0.1372
genus Erysipelatoclostridium id.11381	rs61806970	C	T	0.142548	0.0320688	exposure	TRUE	8.79e-06	inferred	FoM2yW	0.0646
genus Erysipelatoclostridium id.11381	rs45480394	T	G	-0.0687134	0.0151835	exposure	TRUE	6.02e-06	inferred	FoM2yW	0.5109
genus Erysipelatoclostridium id.11381	rs2901723	C	A	0.0641339	0.0144295	exposure	TRUE	8.8e-06	inferred	FoM2yW	0.4513
genus Erysipelatoclostridium id.11381	rs34528142	C	G	-0.0875551	0.0195556	exposure	TRUE	7.56e-06	inferred	FoM2yW	0.0865
genus Erysipelatoclostridium id.11381	rs16936671	C	T	-0.0968026	0.0217883	exposure	TRUE	8.88e-06	inferred	FoM2yW	0.5467
genus Erysipelatoclostridium id.11381	rs3804326	A	G	0.14147	0.0336352	exposure	TRUE	2.6e-05	inferred	FoM2yW	0.494
genus ErysipelotrichaceaeUCG003 id.11384	rs28568391	A	G	-0.0583911	0.0118741	exposure	TRUE	8.76e-07	inferred	FAxXGY	0.0746
genus ErysipelotrichaceaeUCG003 id.11384	rs11994308	C	T	0.115417	0.0242503	exposure	TRUE	1.94e-06	inferred	FAxXGY	0.171
genus ErysipelotrichaceaeUCG003 id.11384	rs76502207	T	C	0.144844	0.0289929	exposure	TRUE	5.86e-07	inferred	FAxXGY	0.0696
genus ErysipelotrichaceaeUCG003 id.11384	rs10164067	T	G	-0.10326	0.0212405	exposure	TRUE	1.17e-06	inferred	FAxXGY	0.1938
genus ErysipelotrichaceaeUCG003 id.11384	rs8053479	A	G	-0.0838212	0.0186509	exposure	TRUE	6.98e-06	inferred	FAxXGY	0.0616
genus ErysipelotrichaceaeUCG003 id.11384	rs17798136	G	A	0.158818	0.0347674	exposure	TRUE	4.92e-06	inferred	FAxXGY	0.4493
genus ErysipelotrichaceaeUCG003 id.11384	rs59104037	A	G	-0.0951263	0.0204742	exposure	TRUE	3.38e-06	inferred	FAxXGY	0.3499
genus ErysipelotrichaceaeUCG003 id.11384	rs11666127	A	G	-0.0719187	0.0161371	exposure	TRUE	8.32e-06	inferred	FAxXGY	0.4215
genus ErysipelotrichaceaeUCG003 id.11384	rs62403464	T	C	-0.0731743	0.0156516	exposure	TRUE	2.94e-06	inferred	FAxXGY	0.0815
genus ErysipelotrichaceaeUCG003 id.11384	rs59068084	T	G	0.0564772	0.0120224	exposure	TRUE	2.63e-06	inferred	FAxXGY	0.164
genus ErysipelotrichaceaeUCG003 id.11384	rs73074432	C	T	0.072154	0.0164378	exposure	TRUE	1.14e-05	inferred	FAxXGY	0.0467
genus ErysipelotrichaceaeUCG003 id.11384	rs4758231	G	T	-0.0551754	0.0122047	exposure	TRUE	6.16e-06	inferred	FAxXGY	0.166
genus ErysipelotrichaceaeUCG003 id.11384	rs74988980	G	A	-0.133141	0.0348574	exposure	TRUE	0.000133669	inferred	FAxXGY	0.0437
genus ErysipelotrichaceaeUCG003 id.11384	rs75949021	T	C	-0.169667	0.0374238	exposure	TRUE	5.8e-06	inferred	FAxXGY	0.0457
genus ErysipelotrichaceaeUCG003 id.11384	rs6875357	C	T	0.165673	0.0353831	exposure	TRUE	2.84e-06	inferred	FAxXGY	0.0905
genus ErysipelotrichaceaeUCG003 id.11384	rs79396538	C	G	0.0848148	0.0191146	exposure	TRUE	9.12e-06	inferred	FAxXGY	0.1034
genus ErysipelotrichaceaeUCG003 id.11384	rs12251396	A	G	-0.0705399	0.0158766	exposure	TRUE	8.87e-06	inferred	FAxXGY	0.1412
genus Escherichia Shigella id.3504	rs2267739	G	C	0.115505	0.0237628	exposure	TRUE	1.17e-06	inferred	qyPBpT	0.1958
genus Escherichia Shigella id.3504	rs1154904	A	G	-0.0613376	0.0130644	exposure	TRUE	2.67e-06	inferred	qyPBpT	0.0517
genus Escherichia Shigella id.3504	rs73208162	A	G	-0.119296	0.024839	exposure	TRUE	1.56e-06	inferred	qyPBpT	0.0577
genus Escherichia Shigella id.3504	rs113513883	A	G	0.172283	0.038041	exposure	TRUE	5.93e-06	inferred	qyPBpT	0.4642
genus Escherichia Shigella id.3504	rs7502686	G	C	-0.136384	0.0302576	exposure	TRUE	6.56e-06	inferred	qyPBpT	0.1571
genus Escherichia Shigella id.3504	rs57024273	T	C	0.0626172	0.0139919	exposure	TRUE	7.63e-06	inferred	qyPBpT	0.0885
genus Escherichia Shigella id.3504	rs113127095	A	G	0.151009	0.0323434	exposure	TRUE	3.03e-06	inferred	qyPBpT	0.3926
genus Escherichia Shigella id.3504	rs117092367	A	T	0.117362	0.0264533	exposure	TRUE	9.14e-06	inferred	qyPBpT	0.0855
genus Escherichia Shigella id.3504	rs112767262	T	C	0.0732963	0.0163589	exposure	TRUE	7.45e-06	inferred	qyPBpT	0.1183
genus Escherichia Shigella id.3504	rs11706043	T	A	0.075657	0.0164155	exposure	TRUE	4.05e-06	inferred	qyPBpT	0.1143
genus Escherichia Shigella id.3504	rs592299	T	C	-0.0592004	0.0129486	exposure	TRUE	4.83e-06	inferred	qyPBpT	0.3718
genus Escherichia Shigella id.3504	rs4731451	G	A	-0.0609885	0.0135157	exposure	TRUE	6.41e-06	inferred	qyPBpT	0.3181
genus Escherichia Shigella id.3504	rs35555519	C	G	0.101976	0.0222883	exposure	TRUE	4.76e-06	inferred	qyPBpT	0.4682
genus Escherichia Shigella id.3504	rs118526	C	A	-0.0594401	0.013598	exposure	TRUE	1.24e-05	inferred	qyPBpT	0.0586
genus Escherichia Shigella id.3504	rs2798105	A	G	-0.100851	0.0222045	exposure	TRUE	5.57e-06	inferred	qyPBpT	0.0626
genus Eubacteriumbrachygroup id.11296	rs112617308	T	C	-0.170873	0.0362844	exposure	TRUE	2.49e-06	inferred	RkRYHL	0.0795
genus Eubacteriumbrachygroup id.11296	rs9613196	T	A	-0.238718	0.0528561	exposure	TRUE	6.29e-06	inferred	RkRYHL	0.4791
genus Eubacteriumbrachygroup id.11296	rs62348779	T	C	-0.201481	0.043286	exposure	TRUE	3.25e-06	inferred	RkRYHL	0.1223
genus Eubacteriumbrachygroup id.11296	rs2913110	C	T	0.105143	0.022942	exposure	TRUE	4.58e-06	inferred	RkRYHL	0.2107
genus Eubacteriumbrachygroup id.11296	rs4862235	G	A	0.104806	0.0225751	exposure	TRUE	3.44e-06	inferred	RkRYHL	0.3777
genus Eubacteriumbrachygroup id.11296	rs12151423	A	G	0.101329	0.0227324	exposure	TRUE	8.29e-06	inferred	RkRYHL	0.4443
genus Eubacteriumbrachygroup id.11296	rs73199919	T	C	-0.236717	0.0531335	exposure	TRUE	8.38e-06	inferred	RkRYHL	0.0815
genus Eubacteriumbrachygroup id.11296	rs6591893	G	A	0.108225	0.0240319	exposure	TRUE	6.69e-06	inferred	RkRYHL	0.3479
genus Eubacteriumbrachygroup id.11296	rs720439	A	G	-0.111927	0.0251252	exposure	TRUE	8.4e-06	inferred	RkRYHL	0.2515
genus Eubacteriumbrachygroup id.11296	rs13139592	T	C	-0.145997	0.0327192	exposure	TRUE	8.12e-06	inferred	RkRYHL	0.0567
genus Eubacteriumbrachygroup id.11296	rs1384962	A	G	0.120888	0.0266264	exposure	TRUE	5.62e-06	inferred	RkRYHL	0.0765
genus Eubacteriumcoprostanoligenesgroup id.11375	rs17159861	C	T	0.0962228	0.0168388	exposure	TRUE	1.1e-08	inferred	LGdO0h	0.2038
genus Eubacteriumcoprostanoligenesgroup id.11375	rs9648214	T	C	-0.0828719	0.016431	exposure	TRUE	4.57e-07	inferred	LGdO0h	0.3678
genus Eubacteriumcoprostanoligenesgroup id.11375	rs115325767	G	C	0.0783322	0.0174719	exposure	TRUE	7.35e-06	inferred	LGdO0h	0.4344
genus Eubacteriumcoprostanoligenesgroup id.11375	rs12906958	C	T	-0.0533159	0.0115935	exposure	TRUE	4.25e-06	inferred	LGdO0h	0.0934
genus Eubacteriumcoprostanoligenesgroup id.11375	rs4076415	T	G	0.0515152	0.0110294	exposure	TRUE	3e-06	inferred	LGdO0h	0.1769
genus Eubacteriumcoprostanoligenesgroup id.11375	rs6762473	C	A	0.0521584	0.0112353	exposure	TRUE	3.44e-06	inferred	LGdO0h	0.3022
genus Eubacteriumcoprostanoligenesgroup id.11375	rs10444197	A	G	-0.0505823	0.0113455	exposure	TRUE	8.26e-06	inferred	LGdO0h	0.1332
genus Eubacteriumcoprostanoligenesgroup id.11375	rs2644213	G	A	0.0538845	0.0121245	exposure	TRUE	8.82e-06	inferred	LGdO0h	0.2366
genus Eubacteriumcoprostanoligenesgroup id.11375	rs11720857	C	T	0.0630776	0.0144485	exposure	TRUE	1.27e-05	inferred	LGdO0h	0.4006
genus Eubacteriumcoprostanoligenesgroup id.11375	rs4717831	A	T	0.0786783	0.0174038	exposure	TRUE	6.16e-06	inferred	LGdO0h	0.1193
genus Eubacteriumcoprostanoligenesgroup id.11375	rs62024432	C	T	-0.0769698	0.0172101	exposure	TRUE	7.74e-06	inferred	LGdO0h	0.1252
genus Eubacteriumcoprostanoligenesgroup id.11375	rs76898927	G	A	0.123055	0.0266375	exposure	TRUE	3.84e-06	inferred	LGdO0h	0.3569
genus Eubacteriumcoprostanoligenesgroup id.11375	rs1020520	T	G	-0.0590705	0.0132929	exposure	TRUE	8.84e-06	inferred	LGdO0h	0.0477
genus Eubacteriumcoprostanoligenesgroup id.11375	rs11052069	T	C	0.0477832	0.0107833	exposure	TRUE	9.37e-06	inferred	LGdO0h	0.2167
genus Eubacteriumcoprostanoligenesgroup id.11375	rs79895140	T	C	-0.0641017	0.0141153	exposure	TRUE	5.59e-06	inferred	LGdO0h	0.1183
genus Eubacteriumeligensgroup id.14372	rs4583233	A	C	0.0670205	0.0128122	exposure	TRUE	1.69e-07	inferred	y7tTya	0.1004
genus Eubacteriumeligensgroup id.14372	rs265534	T	G	-0.0563756	0.0120127	exposure	TRUE	2.69e-06	inferred	y7tTya	0.0924
genus Eubacteriumeligensgroup id.14372	rs72839198	C	G	0.155659	0.0375612	exposure	TRUE	3.41e-05	inferred	y7tTya	0.0775
genus Eubacteriumeligensgroup id.14372	rs74606150	C	G	-0.196454	0.042565	exposure	TRUE	3.92e-06	inferred	y7tTya	0.0736
genus Eubacteriumeligensgroup id.14372	rs6923695	T	G	0.103268	0.0229524	exposure	TRUE	6.82e-06	inferred	y7tTya	0.4553
genus Eubacteriumeligensgroup id.14372	rs56080211	C	T	0.123093	0.0282743	exposure	TRUE	1.34e-05	inferred	y7tTya	0.334
genus Eubacteriumeligensgroup id.14372	rs158115	G	C	0.0915271	0.0190611	exposure	TRUE	1.57e-06	inferred	y7tTya	0.0557
genus Eubacteriumeligensgroup id.14372	rs2200429	A	G	-0.0888825	0.0198479	exposure	TRUE	7.53e-06	inferred	y7tTya	0.0567
genus Eubacteriumeligensgroup id.14372	rs182318	G	A	-0.0824941	0.0195615	exposure	TRUE	2.47e-05	inferred	y7tTya	0.0557
genus Eubacteriumeligensgroup id.14372	rs12719051	A	G	0.0916626	0.0208183	exposure	TRUE	1.07e-05	inferred	y7tTya	0.0457
genus Eubacteriumfissicatenagroup id.14373	rs3771393	C	T	0.130842	0.0266671	exposure	TRUE	9.27e-07	inferred	lyNfIi	0.0686
genus Eubacteriumfissicatenagroup id.14373	rs2733072	G	A	0.109644	0.0228306	exposure	TRUE	1.57e-06	inferred	lyNfIi	0.4771
genus Eubacteriumfissicatenagroup id.14373	rs7104872	G	A	0.138612	0.0291906	exposure	TRUE	2.05e-06	inferred	lyNfIi	0.2157
genus Eubacteriumfissicatenagroup id.14373	rs151257695	A	G	0.20951	0.0454847	exposure	TRUE	4.1e-06	inferred	lyNfIi	0.0805
genus Eubacteriumfissicatenagroup id.14373	rs11876297	T	C	0.131469	0.0281712	exposure	TRUE	3.06e-06	inferred	lyNfIi	0.1372
genus Eubacteriumfissicatenagroup id.14373	rs6934739	A	G	0.111463	0.0252788	exposure	TRUE	1.04e-05	inferred	lyNfIi	0.4652
genus Eubacteriumfissicatenagroup id.14373	rs10147907	T	G	0.172263	0.039601	exposure	TRUE	1.36e-05	inferred	lyNfIi	0.2843
genus Eubacteriumfissicatenagroup id.14373	rs1768152	T	C	0.139489	0.0316186	exposure	TRUE	1.03e-05	inferred	lyNfIi	0.2952
genus Eubacteriumfissicatenagroup id.14373	rs11818408	G	A	0.10585	0.0237114	exposure	TRUE	8.04e-06	inferred	lyNfIi	0.1779
genus Eubacteriumhalliigroup id.11338	rs13116360	T	C	0.154124	0.0297185	exposure	TRUE	2.15e-07	inferred	4ttIc0	0.0527
genus Eubacteriumhalliigroup id.11338	rs949971	T	G	-0.0540164	0.0116101	exposure	TRUE	3.28e-06	inferred	4ttIc0	0.2157
genus Eubacteriumhalliigroup id.11338	rs10798999	C	T	0.0601661	0.0126752	exposure	TRUE	2.07e-06	inferred	4ttIc0	0.4781
genus Eubacteriumhalliigroup id.11338	rs60254196	A	G	-0.0522832	0.0111865	exposure	TRUE	2.96e-06	inferred	4ttIc0	0.0427
genus Eubacteriumhalliigroup id.11338	rs10808115	A	C	-0.0504747	0.0109922	exposure	TRUE	4.39e-06	inferred	4ttIc0	0.0626
genus Eubacteriumhalliigroup id.11338	rs74018587	C	T	0.208943	0.043822	exposure	TRUE	1.86e-06	inferred	4ttIc0	0.0537
genus Eubacteriumhalliigroup id.11338	rs6550770	T	C	-0.198087	0.0443545	exposure	TRUE	7.97e-06	inferred	4ttIc0	0.0915
genus Eubacteriumhalliigroup id.11338	rs10501370	C	T	-0.115589	0.0252489	exposure	TRUE	4.69e-06	inferred	4ttIc0	0.1233
genus Eubacteriumhalliigroup id.11338	rs281379	A	G	-0.0499523	0.0112153	exposure	TRUE	8.43e-06	inferred	4ttIc0	0.4602
genus Eubacteriumhalliigroup id.11338	rs78056098	G	T	-0.0507411	0.0113758	exposure	TRUE	8.18e-06	inferred	4ttIc0	0.0686
genus Eubacteriumhalliigroup id.11338	rs138531890	A	G	0.153138	0.0349456	exposure	TRUE	1.17e-05	inferred	4ttIc0	0.5408
genus Eubacteriumhalliigroup id.11338	rs28584818	A	G	0.126115	0.0268627	exposure	TRUE	2.67e-06	inferred	4ttIc0	0.3996
genus Eubacteriumhalliigroup id.11338	rs117748144	T	C	-0.126582	0.028712	exposure	TRUE	1.04e-05	inferred	4ttIc0	0.0517
genus Eubacteriumhalliigroup id.11338	rs17474256	G	A	0.0810805	0.0184573	exposure	TRUE	1.12e-05	inferred	4ttIc0	0.0368
genus Eubacteriumhalliigroup id.11338	rs630939	C	T	-0.0508914	0.0114352	exposure	TRUE	8.57e-06	inferred	4ttIc0	0.3608
genus Eubacteriumhalliigroup id.11338	rs17074066	T	C	-0.0813986	0.0189272	exposure	TRUE	1.7e-05	inferred	4ttIc0	0.3837
genus Eubacteriumnodatumgroup id.11297	rs34297067	A	G	-0.186907	0.0341475	exposure	TRUE	4.41e-08	inferred	B8WZLl	0.1044
genus Eubacteriumnodatumgroup id.11297	rs113893692	C	T	-0.185107	0.0403573	exposure	TRUE	4.5e-06	inferred	B8WZLl	0.0805
genus Eubacteriumnodatumgroup id.11297	rs77910827	C	T	0.201788	0.0413568	exposure	TRUE	1.07e-06	inferred	B8WZLl	0.5129
genus Eubacteriumnodatumgroup id.11297	rs61841040	G	T	0.160621	0.0341609	exposure	TRUE	2.58e-06	inferred	B8WZLl	0.0984
genus Eubacteriumnodatumgroup id.11297	rs9425984	T	C	-0.130234	0.0292347	exposure	TRUE	8.4e-06	inferred	B8WZLl	0.1392
genus Eubacteriumnodatumgroup id.11297	rs10263623	C	T	0.193496	0.0439023	exposure	TRUE	1.05e-05	inferred	B8WZLl	0.166
genus Eubacteriumnodatumgroup id.11297	rs11006576	A	G	-0.110167	0.024593	exposure	TRUE	7.48e-06	inferred	B8WZLl	0.4553
genus Eubacteriumnodatumgroup id.11297	rs7880204	T	C	-0.125454	0.0275303	exposure	TRUE	5.19e-06	inferred	B8WZLl	0.1034
genus Eubacteriumnodatumgroup id.11297	rs6818880	A	G	-0.110081	0.0245964	exposure	TRUE	7.62e-06	inferred	B8WZLl	0.2823
genus Eubacteriumnodatumgroup id.11297	rs10458299	T	C	-0.187753	0.041969	exposure	TRUE	7.69e-06	inferred	B8WZLl	0.2475
genus Eubacteriumnodatumgroup id.11297	rs7827125	C	T	0.1223	0.0271331	exposure	TRUE	6.56e-06	inferred	B8WZLl	0.2386
genus Eubacteriumoxidoreducensgroup id.11339	rs12423772	G	T	0.14098	0.0295029	exposure	TRUE	1.77e-06	inferred	GNV2ms	0.4473
genus Eubacteriumoxidoreducensgroup id.11339	rs2973294	G	T	0.0923559	0.0195439	exposure	TRUE	2.29e-06	inferred	GNV2ms	0.1501
genus Eubacteriumoxidoreducensgroup id.11339	rs34561138	G	A	0.216145	0.045992	exposure	TRUE	2.61e-06	inferred	GNV2ms	0.3429
genus Eubacteriumoxidoreducensgroup id.11339	rs440215	C	T	0.0932766	0.0195294	exposure	TRUE	1.79e-06	inferred	GNV2ms	0.4205
genus Eubacteriumoxidoreducensgroup id.11339	rs1425962	G	C	0.0906104	0.0200612	exposure	TRUE	6.28e-06	inferred	GNV2ms	0.0586
genus Eubacteriumoxidoreducensgroup id.11339	rs12129908	C	A	0.0893272	0.0198333	exposure	TRUE	6.67e-06	inferred	GNV2ms	0.4622
genus Eubacteriumrectalegroup id.14374	rs35398954	A	G	-0.0901402	0.0174602	exposure	TRUE	2.44e-07	inferred	ruxuwr	0.3598
genus Eubacteriumrectalegroup id.14374	rs117151453	G	C	-0.113141	0.0243541	exposure	TRUE	3.39e-06	inferred	ruxuwr	0.4344
genus Eubacteriumrectalegroup id.14374	rs16960159	C	G	-0.156596	0.0336234	exposure	TRUE	3.2e-06	inferred	ruxuwr	0.1968
genus Eubacteriumrectalegroup id.14374	rs314726	T	C	0.0528824	0.0109486	exposure	TRUE	1.37e-06	inferred	ruxuwr	0.0507
genus Eubacteriumrectalegroup id.14374	rs10797540	A	G	0.0503179	0.0108389	exposure	TRUE	3.45e-06	inferred	ruxuwr	0.0944
genus Eubacteriumrectalegroup id.14374	rs10248854	C	A	-0.0527827	0.0113463	exposure	TRUE	3.29e-06	inferred	ruxuwr	0.0477
genus Eubacteriumrectalegroup id.14374	rs3980709	A	T	-0.0622701	0.0140572	exposure	TRUE	9.43e-06	inferred	ruxuwr	0.0527
genus Eubacteriumrectalegroup id.14374	rs2884897	A	G	-0.129364	0.0289021	exposure	TRUE	7.61e-06	inferred	ruxuwr	0.4573
genus Eubacteriumrectalegroup id.14374	rs10892089	C	G	-0.0635522	0.0140072	exposure	TRUE	5.7e-06	inferred	ruxuwr	0.1213
genus Eubacteriumrectalegroup id.14374	rs143694765	T	C	0.0870025	0.019779	exposure	TRUE	1.09e-05	inferred	ruxuwr	0.161
genus Eubacteriumrectalegroup id.14374	rs59427698	A	G	-0.0576035	0.0130853	exposure	TRUE	1.07e-05	inferred	ruxuwr	0.2028
genus Eubacteriumrectalegroup id.14374	rs62547233	A	G	0.0536319	0.0120201	exposure	TRUE	8.12e-06	inferred	ruxuwr	0.3072
genus Eubacteriumruminantiumgroup id.11340	rs2116427	A	G	0.0911461	0.0182353	exposure	TRUE	5.78e-07	inferred	8E89P0	0.0636
genus Eubacteriumruminantiumgroup id.11340	rs139749	C	T	-0.0845439	0.0171791	exposure	TRUE	8.6e-07	inferred	8E89P0	0.4722
genus Eubacteriumruminantiumgroup id.11340	rs72836424	C	T	-0.139825	0.030069	exposure	TRUE	3.32e-06	inferred	8E89P0	0.1074
genus Eubacteriumruminantiumgroup id.11340	rs2229917	A	G	0.153538	0.0323922	exposure	TRUE	2.14e-06	inferred	8E89P0	0.4841
genus Eubacteriumruminantiumgroup id.11340	rs10131724	A	C	-0.199832	0.0414577	exposure	TRUE	1.43e-06	inferred	8E89P0	0.3827
genus Eubacteriumruminantiumgroup id.11340	rs16891896	G	A	-0.174787	0.0390573	exposure	TRUE	7.64e-06	inferred	8E89P0	0.3419
genus Eubacteriumruminantiumgroup id.11340	rs7000472	A	G	-0.0762282	0.016523	exposure	TRUE	3.96e-06	inferred	8E89P0	0.0586
genus Eubacteriumruminantiumgroup id.11340	rs13025464	T	C	-0.0737077	0.0163786	exposure	TRUE	6.79e-06	inferred	8E89P0	0.1541
genus Eubacteriumruminantiumgroup id.11340	rs2418654	C	T	-0.0748879	0.0165852	exposure	TRUE	6.32e-06	inferred	8E89P0	0.166
genus Eubacteriumruminantiumgroup id.11340	rs6676699	G	T	-0.0888124	0.0196447	exposure	TRUE	6.16e-06	inferred	8E89P0	0.2565
genus Eubacteriumruminantiumgroup id.11340	rs73139629	A	C	-0.115098	0.0247909	exposure	TRUE	3.44e-06	inferred	8E89P0	0.0666
genus Eubacteriumruminantiumgroup id.11340	rs112375806	T	A	0.143141	0.0293757	exposure	TRUE	1.1e-06	inferred	8E89P0	0.4781
genus Eubacteriumruminantiumgroup id.11340	rs606117	A	G	0.0833243	0.018056	exposure	TRUE	3.94e-06	inferred	8E89P0	0.4294
genus Eubacteriumruminantiumgroup id.11340	rs57340348	T	C	-0.0979429	0.0212166	exposure	TRUE	3.91e-06	inferred	8E89P0	0.2147
genus Eubacteriumruminantiumgroup id.11340	rs2817174	C	T	-0.0734306	0.0163687	exposure	TRUE	7.26e-06	inferred	8E89P0	0.332
genus Eubacteriumruminantiumgroup id.11340	rs10923018	G	A	0.0726438	0.0160924	exposure	TRUE	6.36e-06	inferred	8E89P0	0.2217
genus Eubacteriumruminantiumgroup id.11340	rs11637981	G	T	-0.073258	0.0160888	exposure	TRUE	5.28e-06	inferred	8E89P0	0.3618
genus Eubacteriumruminantiumgroup id.11340	rs17519472	C	T	0.107804	0.0233984	exposure	TRUE	4.08e-06	inferred	8E89P0	0.0954
genus Eubacteriumruminantiumgroup id.11340	rs209813	G	A	-0.103488	0.0236391	exposure	TRUE	1.2e-05	inferred	8E89P0	0.1322
genus Eubacteriumventriosumgroup id.11341	rs6048195	A	T	-0.0603594	0.011658	exposure	TRUE	2.25e-07	inferred	dI4H4W	0.0477
genus Eubacteriumventriosumgroup id.11341	rs73615400	T	C	-0.0956303	0.0193428	exposure	TRUE	7.65e-07	inferred	dI4H4W	0.3161
genus Eubacteriumventriosumgroup id.11341	rs57199565	T	C	0.0783394	0.0160257	exposure	TRUE	1.02e-06	inferred	dI4H4W	0.17
genus Eubacteriumventriosumgroup id.11341	rs11617697	A	G	-0.143349	0.0286241	exposure	TRUE	5.5e-07	inferred	dI4H4W	0.1074
genus Eubacteriumventriosumgroup id.11341	rs16884680	G	T	-0.0906428	0.0191909	exposure	TRUE	2.32e-06	inferred	dI4H4W	0.2435
genus Eubacteriumventriosumgroup id.11341	rs12964517	G	A	0.0587198	0.0123453	exposure	TRUE	1.97e-06	inferred	dI4H4W	0.3479
genus Eubacteriumventriosumgroup id.11341	rs876734	C	T	-0.0618696	0.0132532	exposure	TRUE	3.04e-06	inferred	dI4H4W	0.2406
genus Eubacteriumventriosumgroup id.11341	rs3809430	T	C	-0.0548171	0.0118426	exposure	TRUE	3.68e-06	inferred	dI4H4W	0.4791
genus Eubacteriumventriosumgroup id.11341	rs72783037	C	A	0.0658926	0.0143747	exposure	TRUE	4.56e-06	inferred	dI4H4W	0.1561
genus Eubacteriumventriosumgroup id.11341	rs73849225	T	C	0.0975711	0.0224388	exposure	TRUE	1.37e-05	inferred	dI4H4W	0.4175
genus Eubacteriumventriosumgroup id.11341	rs9316536	T	G	-0.0817111	0.0183121	exposure	TRUE	8.11e-06	inferred	dI4H4W	0.1163
genus Eubacteriumventriosumgroup id.11341	rs35179274	C	T	-0.0627263	0.013786	exposure	TRUE	5.36e-06	inferred	dI4H4W	0.1869
genus Eubacteriumventriosumgroup id.11341	rs78250280	G	A	0.0749762	0.0164404	exposure	TRUE	5.1e-06	inferred	dI4H4W	0.0905
genus Eubacteriumventriosumgroup id.11341	rs66746423	C	T	0.0751501	0.0164978	exposure	TRUE	5.23e-06	inferred	dI4H4W	0.0795
genus Eubacteriumventriosumgroup id.11341	rs6704822	A	G	0.0739179	0.0166705	exposure	TRUE	9.25e-06	inferred	dI4H4W	0.1491
genus Eubacteriumventriosumgroup id.11341	rs13082419	C	T	-0.0715522	0.016137	exposure	TRUE	9.25e-06	inferred	dI4H4W	0.2893
genus Eubacteriumventriosumgroup id.11341	rs66830358	T	A	0.0528752	0.0117972	exposure	TRUE	7.39e-06	inferred	dI4H4W	0.1362
genus Eubacteriumxylanophilumgroup id.14375	rs17830032	G	A	-0.160597	0.0310515	exposure	TRUE	2.32e-07	inferred	7KDahM	0.4125
genus Eubacteriumxylanophilumgroup id.14375	rs13239072	G	A	0.0687427	0.0142728	exposure	TRUE	1.46e-06	inferred	7KDahM	0.335
genus Eubacteriumxylanophilumgroup id.14375	rs79582700	C	G	-0.0951677	0.0199969	exposure	TRUE	1.94e-06	inferred	7KDahM	0.0646
genus Eubacteriumxylanophilumgroup id.14375	rs12980122	C	G	-0.108274	0.0238257	exposure	TRUE	5.51e-06	inferred	7KDahM	0.0845
genus Eubacteriumxylanophilumgroup id.14375	rs2012708	A	G	0.0573202	0.0126905	exposure	TRUE	6.28e-06	inferred	7KDahM	0.2753
genus Eubacteriumxylanophilumgroup id.14375	rs2213117	T	G	0.0877797	0.0189012	exposure	TRUE	3.42e-06	inferred	7KDahM	0.0537
genus Eubacteriumxylanophilumgroup id.14375	rs10140184	A	C	0.0576795	0.012599	exposure	TRUE	4.69e-06	inferred	7KDahM	0.0885
genus Eubacteriumxylanophilumgroup id.14375	rs10917203	A	C	0.0612633	0.0130917	exposure	TRUE	2.87e-06	inferred	7KDahM	0.3638
genus Eubacteriumxylanophilumgroup id.14375	rs112176119	C	T	-0.113455	0.0245762	exposure	TRUE	3.9e-06	inferred	7KDahM	0.161
genus Eubacteriumxylanophilumgroup id.14375	rs1999224	G	T	-0.0949051	0.0203503	exposure	TRUE	3.11e-06	inferred	7KDahM	0.4394
genus Eubacteriumxylanophilumgroup id.14375	rs75586835	A	G	-0.114498	0.0263455	exposure	TRUE	1.39e-05	inferred	7KDahM	0.0666
genus Eubacteriumxylanophilumgroup id.14375	rs4654122	C	G	0.0553508	0.0123588	exposure	TRUE	7.51e-06	inferred	7KDahM	0.1074
genus Faecalibacterium id.2057	rs12320842	C	G	0.094833	0.0163962	exposure	TRUE	7.3e-09	inferred	9KZ3Od	0.0268
genus Faecalibacterium id.2057	rs6910935	A	G	0.134864	0.0277032	exposure	TRUE	1.13e-06	inferred	9KZ3Od	0.0984
genus Faecalibacterium id.2057	rs1271565	C	T	-0.0576251	0.0119649	exposure	TRUE	1.46e-06	inferred	9KZ3Od	0.0895
genus Faecalibacterium id.2057	rs75499067	C	T	0.227585	0.0465522	exposure	TRUE	1.01e-06	inferred	9KZ3Od	0.1322
genus Faecalibacterium id.2057	rs9536330	T	C	-0.048317	0.010797	exposure	TRUE	7.64e-06	inferred	9KZ3Od	0.2724
genus Faecalibacterium id.2057	rs28376661	C	G	0.0504817	0.0109368	exposure	TRUE	3.92e-06	inferred	9KZ3Od	0.1491
genus Faecalibacterium id.2057	rs10927394	G	T	-0.232262	0.0512364	exposure	TRUE	5.81e-06	inferred	9KZ3Od	0.0696
genus Faecalibacterium id.2057	rs114946999	C	T	-0.0861565	0.01896	exposure	TRUE	5.52e-06	inferred	9KZ3Od	0.3738
genus Faecalibacterium id.2057	rs79656633	T	C	0.145631	0.0323019	exposure	TRUE	6.53e-06	inferred	9KZ3Od	0.0905
genus Faecalibacterium id.2057	rs61875484	C	G	0.0817953	0.018369	exposure	TRUE	8.47e-06	inferred	9KZ3Od	0.0537
genus Faecalibacterium id.2057	rs12753492	A	C	0.0641305	0.0149933	exposure	TRUE	1.89e-05	inferred	9KZ3Od	0.0636
genus Faecalibacterium id.2057	rs2835874	T	C	-0.0866356	0.0196496	exposure	TRUE	1.04e-05	inferred	9KZ3Od	0.1054
genus Faecalibacterium id.2057	rs11776390	T	C	-0.078354	0.017183	exposure	TRUE	5.12e-06	inferred	9KZ3Od	0.4085
genus FamilyXIIIAD3011group id.11293	rs9852893	C	G	0.0657834	0.0129056	exposure	TRUE	3.45e-07	inferred	Pro7hs	0.1133
genus FamilyXIIIAD3011group id.11293	rs62200412	C	T	-0.0800851	0.0163834	exposure	TRUE	1.02e-06	inferred	Pro7hs	0.1203
genus FamilyXIIIAD3011group id.11293	rs16840310	A	G	-0.0608052	0.0122149	exposure	TRUE	6.43e-07	inferred	Pro7hs	0.0736
genus FamilyXIIIAD3011group id.11293	rs72730932	C	A	-0.0899559	0.0177107	exposure	TRUE	3.79e-07	inferred	Pro7hs	0.1243
genus FamilyXIIIAD3011group id.11293	rs16940167	C	T	0.0732552	0.0159898	exposure	TRUE	4.62e-06	inferred	Pro7hs	0.2127
genus FamilyXIIIAD3011group id.11293	rs17156849	G	A	-0.112891	0.0245292	exposure	TRUE	4.18e-06	inferred	Pro7hs	0.3718
genus FamilyXIIIAD3011group id.11293	rs62029761	A	G	0.128753	0.0276002	exposure	TRUE	3.09e-06	inferred	Pro7hs	0.169
genus FamilyXIIIAD3011group id.11293	rs11736617	G	A	-0.0759493	0.0172101	exposure	TRUE	1.02e-05	inferred	Pro7hs	0.0626
genus FamilyXIIIAD3011group id.11293	rs12812672	T	C	-0.096065	0.020828	exposure	TRUE	3.98e-06	inferred	Pro7hs	0.0676
genus FamilyXIIIAD3011group id.11293	rs9276029	A	G	-0.0811384	0.0185669	exposure	TRUE	1.24e-05	inferred	Pro7hs	0.171
genus FamilyXIIIAD3011group id.11293	rs12911842	A	T	-0.0811976	0.0183335	exposure	TRUE	9.47e-06	inferred	Pro7hs	0.164
genus FamilyXIIIAD3011group id.11293	rs149302	T	C	-0.0645635	0.0143225	exposure	TRUE	6.55e-06	inferred	Pro7hs	0.1759
genus FamilyXIIIAD3011group id.11293	rs9837139	A	G	0.10752	0.0240482	exposure	TRUE	7.78e-06	inferred	Pro7hs	0.168
genus FamilyXIIIAD3011group id.11293	rs739451	C	T	0.0649589	0.0147534	exposure	TRUE	1.07e-05	inferred	Pro7hs	0.0815
genus FamilyXIIIAD3011group id.11293	rs11126423	C	T	0.0904399	0.0196301	exposure	TRUE	4.08e-06	inferred	Pro7hs	0.2565
genus FamilyXIIIUCG001 id.11294	rs1426266	T	C	-0.0665521	0.0137151	exposure	TRUE	1.22e-06	inferred	pk419Y	0.0427
genus FamilyXIIIUCG001 id.11294	rs12049454	T	C	-0.0647298	0.0134065	exposure	TRUE	1.38e-06	inferred	pk419Y	0.0706
genus FamilyXIIIUCG001 id.11294	rs3842897	G	A	-0.112639	0.0242751	exposure	TRUE	3.48e-06	inferred	pk419Y	0.3012
genus FamilyXIIIUCG001 id.11294	rs116979587	T	A	-0.121679	0.0260821	exposure	TRUE	3.08e-06	inferred	pk419Y	0.2962
genus FamilyXIIIUCG001 id.11294	rs62414802	C	T	-0.0611904	0.013457	exposure	TRUE	5.44e-06	inferred	pk419Y	0.1859
genus FamilyXIIIUCG001 id.11294	rs2276529	C	G	-0.0759406	0.0165099	exposure	TRUE	4.23e-06	inferred	pk419Y	0.0646
genus FamilyXIIIUCG001 id.11294	rs112362903	A	G	-0.149047	0.0333271	exposure	TRUE	7.74e-06	inferred	pk419Y	0.2982
genus FamilyXIIIUCG001 id.11294	rs8076666	A	G	0.088655	0.0198094	exposure	TRUE	7.63e-06	inferred	pk419Y	0.1501
genus FamilyXIIIUCG001 id.11294	rs7119679	G	A	-0.0809085	0.0174782	exposure	TRUE	3.67e-06	inferred	pk419Y	0.0517
genus FamilyXIIIUCG001 id.11294	rs76463770	A	G	0.19313	0.0419866	exposure	TRUE	4.23e-06	inferred	pk419Y	0.1362
genus Flavonifractor id.2059	rs12030302	A	G	-0.0692276	0.0137467	exposure	TRUE	4.76e-07	inferred	1fR01u	0.0765
genus Flavonifractor id.2059	rs806808	T	C	0.0667272	0.0136557	exposure	TRUE	1.03e-06	inferred	1fR01u	0.0636
genus Flavonifractor id.2059	rs34066017	A	G	0.0764294	0.0159789	exposure	TRUE	1.73e-06	inferred	1fR01u	0.1103
genus Flavonifractor id.2059	rs11811696	T	C	-0.116063	0.0241012	exposure	TRUE	1.47e-06	inferred	1fR01u	0.4911
genus Flavonifractor id.2059	rs11642826	G	C	0.14686	0.0325191	exposure	TRUE	6.3e-06	inferred	1fR01u	0.1093
genus Flavonifractor id.2059	rs114873521	C	T	-0.130067	0.0294087	exposure	TRUE	9.75e-06	inferred	1fR01u	0.2455
genus Flavonifractor id.2059	rs6761463	G	C	-0.083392	0.0184596	exposure	TRUE	6.26e-06	inferred	1fR01u	0.165
genus Flavonifractor id.2059	rs12038887	C	G	0.0942719	0.0211646	exposure	TRUE	8.42e-06	inferred	1fR01u	0.4761
genus Fusicatenibacter id.11305	rs4378146	A	C	-0.0616691	0.0125259	exposure	TRUE	8.51e-07	inferred	sqVYLW	0.2018
genus Fusicatenibacter id.11305	rs62353480	A	G	-0.0701397	0.0145589	exposure	TRUE	1.45e-06	inferred	sqVYLW	0.167
genus Fusicatenibacter id.11305	rs704418	T	C	0.0739124	0.0151073	exposure	TRUE	9.96e-07	inferred	sqVYLW	0.4652
genus Fusicatenibacter id.11305	rs2132128	G	A	-0.0771914	0.0160344	exposure	TRUE	1.48e-06	inferred	sqVYLW	0.0765
genus Fusicatenibacter id.11305	rs206581	A	G	-0.0568339	0.0127894	exposure	TRUE	8.84e-06	inferred	sqVYLW	0.4314
genus Fusicatenibacter id.11305	rs62187631	T	C	-0.0710571	0.015924	exposure	TRUE	8.11e-06	inferred	sqVYLW	0.2087
genus Fusicatenibacter id.11305	rs2025938	G	A	-0.0967298	0.0205426	exposure	TRUE	2.49e-06	inferred	sqVYLW	0.165
genus Fusicatenibacter id.11305	rs3303	T	C	-0.0953657	0.020407	exposure	TRUE	2.97e-06	inferred	sqVYLW	0.0765
genus Fusicatenibacter id.11305	rs2039204	T	A	-0.0497414	0.0107941	exposure	TRUE	4.06e-06	inferred	sqVYLW	0.2416
genus Fusicatenibacter id.11305	rs8028026	A	G	-0.0792146	0.0180505	exposure	TRUE	1.14e-05	inferred	sqVYLW	0.5408
genus Fusicatenibacter id.11305	rs1864685	A	C	-0.0494799	0.0108105	exposure	TRUE	4.72e-06	inferred	sqVYLW	0.1402
genus Fusicatenibacter id.11305	rs792108	T	C	-0.0508345	0.0113843	exposure	TRUE	8e-06	inferred	sqVYLW	0.171
genus Fusicatenibacter id.11305	rs60254196	A	G	-0.0492427	0.0109365	exposure	TRUE	6.71e-06	inferred	sqVYLW	0.0616
genus Fusicatenibacter id.11305	rs9905659	G	A	-0.061617	0.0136576	exposure	TRUE	6.44e-06	inferred	sqVYLW	0.1859
genus Fusicatenibacter id.11305	rs8063430	T	C	-0.104026	0.022217	exposure	TRUE	2.84e-06	inferred	sqVYLW	0.1779
genus Fusicatenibacter id.11305	rs6515626	G	A	0.141575	0.0313559	exposure	TRUE	6.33e-06	inferred	sqVYLW	0.3539
genus Fusicatenibacter id.11305	rs10439674	A	G	-0.0572129	0.0130007	exposure	TRUE	1.08e-05	inferred	sqVYLW	0.0915
genus Fusicatenibacter id.11305	rs167879	C	T	-0.0659543	0.0148763	exposure	TRUE	9.27e-06	inferred	sqVYLW	0.0596
genus Fusicatenibacter id.11305	rs73103914	A	G	-0.0597324	0.0134458	exposure	TRUE	8.89e-06	inferred	sqVYLW	0.1879
genus Gordonibacter id.821	rs76287110	A	T	-0.242965	0.0466177	exposure	TRUE	1.87e-07	inferred	N74zA7	0.2068
genus Gordonibacter id.821	rs7294633	C	T	0.12867	0.0249946	exposure	TRUE	2.63e-07	inferred	N74zA7	0.3539
genus Gordonibacter id.821	rs7220558	A	T	0.116884	0.0234834	exposure	TRUE	6.45e-07	inferred	N74zA7	0.0835
genus Gordonibacter id.821	rs71545975	A	G	-0.153972	0.0338918	exposure	TRUE	5.54e-06	inferred	N74zA7	0.1193
genus Gordonibacter id.821	rs35042269	C	A	-0.180293	0.0403296	exposure	TRUE	7.8e-06	inferred	N74zA7	0.1889
genus Gordonibacter id.821	rs72714787	C	A	0.181405	0.0377102	exposure	TRUE	1.51e-06	inferred	N74zA7	0.0785
genus Gordonibacter id.821	rs322296	G	A	0.17869	0.037722	exposure	TRUE	2.17e-06	inferred	N74zA7	0.4761
genus Gordonibacter id.821	rs72939513	A	G	-0.21399	0.0490592	exposure	TRUE	1.29e-05	inferred	N74zA7	0.0755
genus Gordonibacter id.821	rs3765837	T	G	-0.190729	0.0433608	exposure	TRUE	1.09e-05	inferred	N74zA7	0.173
genus Gordonibacter id.821	rs13412653	A	C	0.107597	0.0239228	exposure	TRUE	6.87e-06	inferred	N74zA7	0.4324
genus Gordonibacter id.821	rs117347059	G	C	-0.128261	0.0285123	exposure	TRUE	6.85e-06	inferred	N74zA7	0.1044
genus Gordonibacter id.821	rs16955299	G	A	-0.196423	0.0433538	exposure	TRUE	5.88e-06	inferred	N74zA7	0.0537
genus Gordonibacter id.821	rs4596722	A	G	0.102908	0.0231571	exposure	TRUE	8.83e-06	inferred	N74zA7	0.3509
genus Gordonibacter id.821	rs768830	G	A	0.149852	0.0333315	exposure	TRUE	6.93e-06	inferred	N74zA7	0.0706
genus Gordonibacter id.821	rs61934597	C	T	-0.172495	0.0388567	exposure	TRUE	9.03e-06	inferred	N74zA7	0.1292
genus Haemophilus id.3698	rs12191680	C	G	0.106544	0.0200323	exposure	TRUE	1.05e-07	inferred	7kyOdJ	0.166
genus Haemophilus id.3698	rs9382510	C	T	-0.093521	0.0172649	exposure	TRUE	6.07e-08	inferred	7kyOdJ	0.4433
genus Haemophilus id.3698	rs9574096	A	T	-0.0736375	0.0155227	exposure	TRUE	2.1e-06	inferred	7kyOdJ	0.1014
genus Haemophilus id.3698	rs76022354	C	T	0.244638	0.0505504	exposure	TRUE	1.3e-06	inferred	7kyOdJ	0.165
genus Haemophilus id.3698	rs111582866	G	A	-0.124265	0.026016	exposure	TRUE	1.78e-06	inferred	7kyOdJ	0.2753
genus Haemophilus id.3698	rs9895850	T	C	-0.192957	0.0416755	exposure	TRUE	3.66e-06	inferred	7kyOdJ	0.0785
genus Haemophilus id.3698	rs35509	G	A	0.128249	0.0268779	exposure	TRUE	1.83e-06	inferred	7kyOdJ	0.4374
genus Haemophilus id.3698	rs78909003	T	C	-0.246256	0.0503924	exposure	TRUE	1.03e-06	inferred	7kyOdJ	0.0825
genus Haemophilus id.3698	rs9328464	T	C	0.0723095	0.0148799	exposure	TRUE	1.18e-06	inferred	7kyOdJ	0.0328
genus Haemophilus id.3698	rs4822728	T	C	0.0705861	0.0151388	exposure	TRUE	3.12e-06	inferred	7kyOdJ	0.0497
genus Haemophilus id.3698	rs10840326	C	G	-0.0677384	0.0151463	exposure	TRUE	7.74e-06	inferred	7kyOdJ	0.492
genus Haemophilus id.3698	rs12876183	T	A	0.0749201	0.016711	exposure	TRUE	7.35e-06	inferred	7kyOdJ	0.2455
genus Haemophilus id.3698	rs10781340	G	A	0.0948915	0.0203221	exposure	TRUE	3.02e-06	inferred	7kyOdJ	0.3618
genus Haemophilus id.3698	rs56310940	G	C	-0.108393	0.0247052	exposure	TRUE	1.15e-05	inferred	7kyOdJ	0.0497
genus Holdemanella id.11393	rs761624	C	G	0.0959801	0.0179537	exposure	TRUE	8.99e-08	inferred	PmUg0f	0.2376
genus Holdemanella id.11393	rs607782	T	C	-0.0854214	0.0172515	exposure	TRUE	7.36e-07	inferred	PmUg0f	0.2217
genus Holdemanella id.11393	rs75764681	T	C	-0.283103	0.0598999	exposure	TRUE	2.29e-06	inferred	PmUg0f	0.0179
genus Holdemanella id.11393	rs73011279	T	C	-0.0961669	0.0199336	exposure	TRUE	1.4e-06	inferred	PmUg0f	0.1799
genus Holdemanella id.11393	rs4541991	T	C	-0.0927334	0.0194435	exposure	TRUE	1.85e-06	inferred	PmUg0f	0.1531
genus Holdemanella id.11393	rs1830029	C	G	-0.0954096	0.021093	exposure	TRUE	6.09e-06	inferred	PmUg0f	0.166
genus Holdemanella id.11393	rs12513188	G	A	0.0903906	0.0195276	exposure	TRUE	3.68e-06	inferred	PmUg0f	0.2465
genus Holdemanella id.11393	rs12415649	G	C	0.0839384	0.0190567	exposure	TRUE	1.06e-05	inferred	PmUg0f	0.2356
genus Holdemanella id.11393	rs1926302	G	A	-0.107972	0.0231421	exposure	TRUE	3.08e-06	inferred	PmUg0f	0.3817
genus Holdemanella id.11393	rs17586763	T	C	-0.227285	0.0510135	exposure	TRUE	8.37e-06	inferred	PmUg0f	0.159
genus Holdemanella id.11393	rs8113760	G	A	0.078999	0.01734	exposure	TRUE	5.22e-06	inferred	PmUg0f	0.2078
genus Holdemanella id.11393	rs34187114	C	A	-0.104505	0.022601	exposure	TRUE	3.77e-06	inferred	PmUg0f	0.0626
genus Holdemanella id.11393	rs35228298	G	A	0.0934832	0.0202886	exposure	TRUE	4.07e-06	inferred	PmUg0f	0.3082
genus Holdemanella id.11393	rs62113381	T	C	-0.105447	0.0232029	exposure	TRUE	5.5e-06	inferred	PmUg0f	0.3519
genus Holdemania id.2157	rs1867876	T	C	0.0842919	0.0162192	exposure	TRUE	2.02e-07	inferred	y32J8e	0.0616
genus Holdemania id.2157	rs9500080	C	T	0.0926764	0.0178886	exposure	TRUE	2.21e-07	inferred	y32J8e	0.4662
genus Holdemania id.2157	rs6133067	T	C	0.0910829	0.0178561	exposure	TRUE	3.38e-07	inferred	y32J8e	0.0795
genus Holdemania id.2157	rs150096134	T	A	0.162139	0.0332089	exposure	TRUE	1.05e-06	inferred	y32J8e	0.1024
genus Holdemania id.2157	rs41438744	C	G	-0.12487	0.027013	exposure	TRUE	3.79e-06	inferred	y32J8e	0.0517
genus Holdemania id.2157	rs77293403	A	G	0.164556	0.0341775	exposure	TRUE	1.47e-06	inferred	y32J8e	0.4583
genus Holdemania id.2157	rs80149660	C	T	-0.232987	0.0519183	exposure	TRUE	7.2e-06	inferred	y32J8e	0.0626
genus Holdemania id.2157	rs116500994	G	T	-0.13755	0.0293386	exposure	TRUE	2.75e-06	inferred	y32J8e	0.2942
genus Holdemania id.2157	rs55888180	C	G	0.128671	0.0282795	exposure	TRUE	5.37e-06	inferred	y32J8e	0.0726
genus Holdemania id.2157	rs4146507	C	T	0.079488	0.0177002	exposure	TRUE	7.1e-06	inferred	y32J8e	0.2217
genus Holdemania id.2157	rs111745969	A	G	0.120677	0.0265781	exposure	TRUE	5.61e-06	inferred	y32J8e	0.0875
genus Holdemania id.2157	rs113593397	A	G	-0.128935	0.0282526	exposure	TRUE	5.03e-06	inferred	y32J8e	0.3111
genus Holdemania id.2157	rs10885477	T	C	-0.135137	0.0301894	exposure	TRUE	7.6e-06	inferred	y32J8e	0.0527
genus Holdemania id.2157	rs9529719	T	C	0.074038	0.0160494	exposure	TRUE	3.97e-06	inferred	y32J8e	0.0457
genus Holdemania id.2157	rs967319	T	C	0.0788638	0.0176744	exposure	TRUE	8.12e-06	inferred	y32J8e	0.0586
genus Holdemania id.2157	rs12701617	A	G	-0.0660617	0.0149427	exposure	TRUE	9.82e-06	inferred	y32J8e	0.2346
genus Holdemania id.2157	rs73139538	G	A	-0.148594	0.0327469	exposure	TRUE	5.69e-06	inferred	y32J8e	0.325
genus Holdemania id.2157	rs11080063	G	A	-0.0665238	0.0149837	exposure	TRUE	9.01e-06	inferred	y32J8e	0.2465
genus Howardella id.2000	rs901099	T	G	-0.12718	0.0250924	exposure	TRUE	4.01e-07	inferred	BrDR7e	0.1074
genus Howardella id.2000	rs1484873	A	G	-0.227831	0.046335	exposure	TRUE	8.79e-07	inferred	BrDR7e	0.501
genus Howardella id.2000	rs17167098	G	A	-0.169366	0.0352068	exposure	TRUE	1.5e-06	inferred	BrDR7e	0.0686
genus Howardella id.2000	rs609430	T	G	-0.112045	0.0239328	exposure	TRUE	2.85e-06	inferred	BrDR7e	0.1133
genus Howardella id.2000	rs36081916	T	C	-0.18123	0.0402987	exposure	TRUE	6.89e-06	inferred	BrDR7e	0.0676
genus Howardella id.2000	rs12452946	A	G	-0.105833	0.0228941	exposure	TRUE	3.79e-06	inferred	BrDR7e	0.1113
genus Howardella id.2000	rs61771805	A	T	-0.136779	0.0296811	exposure	TRUE	4.06e-06	inferred	BrDR7e	0.1233
genus Howardella id.2000	rs672217	G	A	0.164146	0.0349993	exposure	TRUE	2.73e-06	inferred	BrDR7e	0.339
genus Howardella id.2000	rs3791893	A	G	0.147035	0.034023	exposure	TRUE	1.55e-05	inferred	BrDR7e	0.1869
genus Howardella id.2000	rs10048062	C	T	-0.147352	0.0336531	exposure	TRUE	1.19e-05	inferred	BrDR7e	0.1412
genus Howardella id.2000	rs2154047	C	A	-0.192557	0.0420093	exposure	TRUE	4.57e-06	inferred	BrDR7e	0.3121
genus Hungatella id.11306	rs13128780	T	C	-0.149725	0.0312777	exposure	TRUE	1.69e-06	inferred	T1vR0h	0.1173
genus Hungatella id.11306	rs72759041	G	T	-0.126025	0.0282242	exposure	TRUE	8e-06	inferred	T1vR0h	0.1451
genus Hungatella id.11306	rs10044993	C	A	0.139547	0.0316748	exposure	TRUE	1.05e-05	inferred	T1vR0h	0.3668
genus Hungatella id.11306	rs13249325	T	G	-0.100023	0.0225883	exposure	TRUE	9.51e-06	inferred	T1vR0h	0.1243
genus Hungatella id.11306	rs17092615	G	A	0.152235	0.0337867	exposure	TRUE	6.61e-06	inferred	T1vR0h	0.2346
genus Intestinibacter id.11345	rs10805326	G	A	0.0775151	0.0139665	exposure	TRUE	2.86e-08	inferred	UT28wu	0.2783
genus Intestinibacter id.11345	rs4327025	G	A	-0.0810346	0.0154397	exposure	TRUE	1.53e-07	inferred	UT28wu	0.3121
genus Intestinibacter id.11345	rs478972	T	C	-0.142681	0.0297116	exposure	TRUE	1.57e-06	inferred	UT28wu	0.0378
genus Intestinibacter id.11345	rs6875660	C	T	0.0890455	0.0193905	exposure	TRUE	4.39e-06	inferred	UT28wu	0.0606
genus Intestinibacter id.11345	rs16938435	T	C	-0.112189	0.0235439	exposure	TRUE	1.89e-06	inferred	UT28wu	0.4245
genus Intestinibacter id.11345	rs6062862	A	G	0.0924508	0.0204658	exposure	TRUE	6.26e-06	inferred	UT28wu	0.3519
genus Intestinibacter id.11345	rs118030283	G	A	-0.151829	0.0324471	exposure	TRUE	2.88e-06	inferred	UT28wu	0.1948
genus Intestinibacter id.11345	rs11109097	C	T	0.0624272	0.0138539	exposure	TRUE	6.6e-06	inferred	UT28wu	0.2992
genus Intestinibacter id.11345	rs9348442	C	T	0.099082	0.0221625	exposure	TRUE	7.8e-06	inferred	UT28wu	0.0596
genus Intestinibacter id.11345	rs447950	A	G	0.0628342	0.0136652	exposure	TRUE	4.26e-06	inferred	UT28wu	0.0944
genus Intestinibacter id.11345	rs62430350	T	C	0.151096	0.0351476	exposure	TRUE	1.72e-05	inferred	UT28wu	0.0577
genus Intestinibacter id.11345	rs2702387	A	G	0.0608559	0.0132145	exposure	TRUE	4.12e-06	inferred	UT28wu	0.2575
genus Intestinibacter id.11345	rs68093214	C	T	0.0662258	0.0149877	exposure	TRUE	9.93e-06	inferred	UT28wu	0.1233
genus Intestinibacter id.11345	rs2098844	C	T	-0.0575295	0.0128416	exposure	TRUE	7.47e-06	inferred	UT28wu	0.4195
genus Intestinibacter id.11345	rs893394	G	A	0.0583322	0.0130729	exposure	TRUE	8.12e-06	inferred	UT28wu	0.0875
genus Intestinimonas id.2062	rs11258178	A	G	0.0660742	0.0134139	exposure	TRUE	8.4e-07	inferred	WhYaqf	0.3956
genus Intestinimonas id.2062	rs12226153	A	G	-0.151142	0.0306922	exposure	TRUE	8.46e-07	inferred	WhYaqf	0.1292
genus Intestinimonas id.2062	rs4784055	T	C	-0.175324	0.038599	exposure	TRUE	5.57e-06	inferred	WhYaqf	0.4145
genus Intestinimonas id.2062	rs716604	A	G	0.0818068	0.0165992	exposure	TRUE	8.29e-07	inferred	WhYaqf	0.0616
genus Intestinimonas id.2062	rs2930225	G	T	0.0729524	0.0152948	exposure	TRUE	1.84e-06	inferred	WhYaqf	0.3479
genus Intestinimonas id.2062	rs62240188	G	A	0.130074	0.0267179	exposure	TRUE	1.13e-06	inferred	WhYaqf	0.0765
genus Intestinimonas id.2062	rs2731794	C	T	0.120632	0.0257529	exposure	TRUE	2.81e-06	inferred	WhYaqf	0.504
genus Intestinimonas id.2062	rs7170984	T	C	-0.0658116	0.0140767	exposure	TRUE	2.94e-06	inferred	WhYaqf	0.2197
genus Intestinimonas id.2062	rs10262702	T	C	0.0918017	0.0194885	exposure	TRUE	2.47e-06	inferred	WhYaqf	0.0596
genus Intestinimonas id.2062	rs12566247	T	A	0.0637084	0.0135355	exposure	TRUE	2.52e-06	inferred	WhYaqf	0.2584
genus Intestinimonas id.2062	rs1859797	G	A	0.060368	0.0131793	exposure	TRUE	4.64e-06	inferred	WhYaqf	0.0616
genus Intestinimonas id.2062	rs17067892	C	T	0.107194	0.0250013	exposure	TRUE	1.81e-05	inferred	WhYaqf	0.0557
genus Intestinimonas id.2062	rs72982915	C	T	0.183158	0.0402743	exposure	TRUE	5.42e-06	inferred	WhYaqf	0.0686
genus Intestinimonas id.2062	rs994794	G	C	-0.141905	0.0315074	exposure	TRUE	6.67e-06	inferred	WhYaqf	0.0457
genus Intestinimonas id.2062	rs4113676	A	C	-0.218507	0.0490152	exposure	TRUE	8.27e-06	inferred	WhYaqf	0.2753
genus Intestinimonas id.2062	rs9823439	T	C	-0.0581947	0.0131455	exposure	TRUE	9.56e-06	inferred	WhYaqf	0.1879
genus Intestinimonas id.2062	rs62427239	C	A	0.162658	0.0367647	exposure	TRUE	9.68e-06	inferred	WhYaqf	0.2903
genus Intestinimonas id.2062	rs2276760	A	G	-0.0685233	0.0152546	exposure	TRUE	7.06e-06	inferred	WhYaqf	0.0457
genus Intestinimonas id.2062	rs6934519	C	T	0.0692373	0.0151154	exposure	TRUE	4.64e-06	inferred	WhYaqf	0.4414
genus Intestinimonas id.2062	rs1000888	C	G	-0.0585038	0.013219	exposure	TRUE	9.61e-06	inferred	WhYaqf	0.0398
genus Lachnoclostridium id.11308	rs6112314	A	C	-0.0561715	0.0108174	exposure	TRUE	2.07e-07	inferred	IVAdzc	0.0845
genus Lachnoclostridium id.11308	rs62285313	A	G	0.0864203	0.0181565	exposure	TRUE	1.94e-06	inferred	IVAdzc	0.493
genus Lachnoclostridium id.11308	rs78068103	A	G	0.0886199	0.0194248	exposure	TRUE	5.06e-06	inferred	IVAdzc	0.3698
genus Lachnoclostridium id.11308	rs615997	T	C	0.0511752	0.0106491	exposure	TRUE	1.54e-06	inferred	IVAdzc	0.0527
genus Lachnoclostridium id.11308	rs61915992	A	T	0.0803876	0.0172209	exposure	TRUE	3.04e-06	inferred	IVAdzc	0.1044
genus Lachnoclostridium id.11308	rs789029	C	T	-0.0641289	0.0137974	exposure	TRUE	3.35e-06	inferred	IVAdzc	0.0885
genus Lachnoclostridium id.11308	rs12566975	T	C	-0.0468097	0.0105787	exposure	TRUE	9.65e-06	inferred	IVAdzc	0.3648
genus Lachnoclostridium id.11308	rs4738679	G	A	-0.0520267	0.011404	exposure	TRUE	5.06e-06	inferred	IVAdzc	0.3966
genus Lachnoclostridium id.11308	rs1031599	G	T	-0.078627	0.0175644	exposure	TRUE	7.59e-06	inferred	IVAdzc	0.499
genus Lachnoclostridium id.11308	rs72829893	G	T	0.117472	0.0268103	exposure	TRUE	1.18e-05	inferred	IVAdzc	0.1233
genus Lachnoclostridium id.11308	rs3821998	C	A	-0.0864066	0.0192519	exposure	TRUE	7.18e-06	inferred	IVAdzc	0.505
genus Lachnoclostridium id.11308	rs2385421	A	G	0.0746186	0.0180734	exposure	TRUE	3.65e-05	inferred	IVAdzc	0.0855
genus Lachnoclostridium id.11308	rs1528479	G	A	-0.0497798	0.0111919	exposure	TRUE	8.67e-06	inferred	IVAdzc	0.0656
genus Lachnoclostridium id.11308	rs1997204	T	C	-0.108075	0.0242022	exposure	TRUE	7.99e-06	inferred	IVAdzc	0.0915
genus Lachnoclostridium id.11308	rs62028349	G	C	0.0469989	0.0105971	exposure	TRUE	9.2e-06	inferred	IVAdzc	0.1889
genus Lachnospira id.2004	rs13157098	A	G	-0.0768058	0.0155312	exposure	TRUE	7.6e-07	inferred	AfNUxK	0.167
genus Lachnospira id.2004	rs4923324	G	A	-0.0617321	0.0133387	exposure	TRUE	3.69e-06	inferred	AfNUxK	0.1133
genus Lachnospira id.2004	rs56791201	T	C	0.051823	0.0110697	exposure	TRUE	2.85e-06	inferred	AfNUxK	0.1252
genus Lachnospira id.2004	rs2326833	C	G	-0.078495	0.017109	exposure	TRUE	4.48e-06	inferred	AfNUxK	0.3181
genus Lachnospira id.2004	rs4686798	T	C	0.0531826	0.0113747	exposure	TRUE	2.93e-06	inferred	AfNUxK	0.3857
genus Lachnospira id.2004	rs159484	G	A	0.0794668	0.0176999	exposure	TRUE	7.13e-06	inferred	AfNUxK	0.2386
genus Lachnospira id.2004	rs2520509	A	G	0.0519063	0.011578	exposure	TRUE	7.35e-06	inferred	AfNUxK	0.4573
genus LachnospiraceaeFCS020group id.11314	rs7249113	G	A	0.0679483	0.0133496	exposure	TRUE	3.58e-07	inferred	fF2j6Z	0.498
genus LachnospiraceaeFCS020group id.11314	rs12078956	C	G	0.106101	0.0222904	exposure	TRUE	1.94e-06	inferred	fF2j6Z	0.0845
genus LachnospiraceaeFCS020group id.11314	rs369444	C	G	0.125481	0.0259008	exposure	TRUE	1.27e-06	inferred	fF2j6Z	0.1213
genus LachnospiraceaeFCS020group id.11314	rs72793667	A	G	-0.116881	0.0246589	exposure	TRUE	2.14e-06	inferred	fF2j6Z	0.0915
genus LachnospiraceaeFCS020group id.11314	rs1363769	T	C	-0.200628	0.0449372	exposure	TRUE	8.02e-06	inferred	fF2j6Z	0.0328
genus LachnospiraceaeFCS020group id.11314	rs10093861	G	A	-0.0568869	0.0121152	exposure	TRUE	2.66e-06	inferred	fF2j6Z	0.2555
genus LachnospiraceaeFCS020group id.11314	rs9788306	C	T	-0.062804	0.0130744	exposure	TRUE	1.56e-06	inferred	fF2j6Z	0.4543
genus LachnospiraceaeFCS020group id.11314	rs113859143	G	C	-0.108906	0.0242055	exposure	TRUE	6.82e-06	inferred	fF2j6Z	0.0358
genus LachnospiraceaeFCS020group id.11314	rs9919338	G	C	-0.0553339	0.0120621	exposure	TRUE	4.49e-06	inferred	fF2j6Z	0.0636
genus LachnospiraceaeFCS020group id.11314	rs35035870	T	C	-0.190615	0.0414403	exposure	TRUE	4.23e-06	inferred	fF2j6Z	0.4781
genus LachnospiraceaeFCS020group id.11314	rs2862811	T	C	0.0564927	0.0121736	exposure	TRUE	3.47e-06	inferred	fF2j6Z	0.2863
genus LachnospiraceaeFCS020group id.11314	rs1254846	G	A	0.105963	0.0232501	exposure	TRUE	5.18e-06	inferred	fF2j6Z	0.2813
genus LachnospiraceaeFCS020group id.11314	rs4452603	T	G	0.0604208	0.0135965	exposure	TRUE	8.84e-06	inferred	fF2j6Z	0.0835
genus LachnospiraceaeFCS020group id.11314	rs2322265	C	T	-0.0666305	0.0141577	exposure	TRUE	2.52e-06	inferred	fF2j6Z	0.4523
genus LachnospiraceaeFCS020group id.11314	rs3999074	G	T	-0.0550587	0.0121847	exposure	TRUE	6.22e-06	inferred	fF2j6Z	0.2843
genus LachnospiraceaeFCS020group id.11314	rs9308097	A	G	0.055381	0.0123659	exposure	TRUE	7.52e-06	inferred	fF2j6Z	0.4364
genus LachnospiraceaeNC2004group id.11316	rs6116753	G	A	0.0994748	0.0209139	exposure	TRUE	1.97e-06	inferred	nM1Ox6	0.0626
genus LachnospiraceaeNC2004group id.11316	rs3756315	A	G	-0.0883469	0.0188397	exposure	TRUE	2.74e-06	inferred	nM1Ox6	0.1779
genus LachnospiraceaeNC2004group id.11316	rs12127733	G	A	0.115182	0.0246006	exposure	TRUE	2.84e-06	inferred	nM1Ox6	0.1064
genus LachnospiraceaeNC2004group id.11316	rs17067076	G	A	-0.154631	0.0352194	exposure	TRUE	1.13e-05	inferred	nM1Ox6	0.0547
genus LachnospiraceaeNC2004group id.11316	rs1331592	C	G	0.0948806	0.0208369	exposure	TRUE	5.28e-06	inferred	nM1Ox6	0.2286
genus LachnospiraceaeNC2004group id.11316	rs1928659	T	C	0.102522	0.0226445	exposure	TRUE	5.97e-06	inferred	nM1Ox6	0.0765
genus LachnospiraceaeNC2004group id.11316	rs1929743	T	C	0.0837206	0.0190318	exposure	TRUE	1.09e-05	inferred	nM1Ox6	0.2495
genus LachnospiraceaeNC2004group id.11316	rs12863463	G	A	-0.156365	0.0345372	exposure	TRUE	5.97e-06	inferred	nM1Ox6	0.3121
genus LachnospiraceaeNC2004group id.11316	rs117467633	T	C	-0.169687	0.0383169	exposure	TRUE	9.49e-06	inferred	nM1Ox6	0.339
genus LachnospiraceaeNC2004group id.11316	rs12208226	C	A	-0.154739	0.0340372	exposure	TRUE	5.46e-06	inferred	nM1Ox6	0.2396
genus LachnospiraceaeND3007group id.11317	rs9932954	A	G	-0.0561864	0.0115984	exposure	TRUE	1.27e-06	inferred	hwqzYi	0.2445
genus LachnospiraceaeND3007group id.11317	rs13110238	C	G	-0.0636978	0.0142041	exposure	TRUE	7.31e-06	inferred	hwqzYi	0.3191
genus LachnospiraceaeND3007group id.11317	rs72776675	T	C	-0.0647067	0.014797	exposure	TRUE	1.23e-05	inferred	hwqzYi	0.175
genus LachnospiraceaeND3007group id.11317	rs2861203	G	A	0.0572304	0.0127279	exposure	TRUE	6.91e-06	inferred	hwqzYi	0.4284
genus LachnospiraceaeNK4A136group id.11319	rs12362320	G	C	0.0573168	0.0115466	exposure	TRUE	6.91e-07	inferred	khVUBq	0.4483
genus LachnospiraceaeNK4A136group id.11319	rs954878	A	G	-0.0520656	0.0109082	exposure	TRUE	1.81e-06	inferred	khVUBq	0.2783
genus LachnospiraceaeNK4A136group id.11319	rs7832116	A	G	-0.0714756	0.0151703	exposure	TRUE	2.46e-06	inferred	khVUBq	0.336
genus LachnospiraceaeNK4A136group id.11319	rs7616165	G	T	-0.230542	0.0483465	exposure	TRUE	1.86e-06	inferred	khVUBq	0.0895
genus LachnospiraceaeNK4A136group id.11319	rs76193507	A	G	-0.22973	0.0499776	exposure	TRUE	4.29e-06	inferred	khVUBq	0.4682
genus LachnospiraceaeNK4A136group id.11319	rs11263806	A	G	-0.0524615	0.0116758	exposure	TRUE	7.02e-06	inferred	khVUBq	0.4871
genus LachnospiraceaeNK4A136group id.11319	rs73044693	A	G	-0.10758	0.0229884	exposure	TRUE	2.87e-06	inferred	khVUBq	0.1879
genus LachnospiraceaeNK4A136group id.11319	rs160061	A	G	0.0513831	0.0108094	exposure	TRUE	2e-06	inferred	khVUBq	0.3956
genus LachnospiraceaeNK4A136group id.11319	rs7073658	T	G	-0.0499621	0.0109693	exposure	TRUE	5.25e-06	inferred	khVUBq	0.0905
genus LachnospiraceaeNK4A136group id.11319	rs68104925	T	C	-0.0549104	0.0115385	exposure	TRUE	1.95e-06	inferred	khVUBq	0.3708
genus LachnospiraceaeNK4A136group id.11319	rs12611395	A	G	-0.0902532	0.0199652	exposure	TRUE	6.17e-06	inferred	khVUBq	0.4046
genus LachnospiraceaeNK4A136group id.11319	rs2880566	T	C	0.0599578	0.0134693	exposure	TRUE	8.53e-06	inferred	khVUBq	0.0666
genus LachnospiraceaeNK4A136group id.11319	rs28540839	A	C	0.0508285	0.0110591	exposure	TRUE	4.31e-06	inferred	khVUBq	0.0368
genus LachnospiraceaeNK4A136group id.11319	rs59805249	T	C	0.0936162	0.0207982	exposure	TRUE	6.76e-06	inferred	khVUBq	0.0567
genus LachnospiraceaeNK4A136group id.11319	rs10952110	G	T	0.0487709	0.0109614	exposure	TRUE	8.61e-06	inferred	khVUBq	0.1461
genus LachnospiraceaeNK4A136group id.11319	rs4955932	T	C	-0.0492283	0.0109388	exposure	TRUE	6.78e-06	inferred	khVUBq	0.4503
genus LachnospiraceaeUCG001 id.11321	rs437876	T	C	0.0784637	0.0144768	exposure	TRUE	5.96e-08	inferred	M5VrXi	0.3867
genus LachnospiraceaeUCG001 id.11321	rs985416	C	T	0.0970258	0.0181807	exposure	TRUE	9.46e-08	inferred	M5VrXi	0.1163
genus LachnospiraceaeUCG001 id.11321	rs2050911	G	A	0.0751466	0.0153934	exposure	TRUE	1.05e-06	inferred	M5VrXi	0.3042
genus LachnospiraceaeUCG001 id.11321	rs10815577	C	G	-0.0683706	0.0143691	exposure	TRUE	1.95e-06	inferred	M5VrXi	0.2227
genus LachnospiraceaeUCG001 id.11321	rs573933	T	C	-0.107898	0.0232346	exposure	TRUE	3.42e-06	inferred	M5VrXi	0.3728
genus LachnospiraceaeUCG001 id.11321	rs78848836	A	G	-0.118868	0.0259753	exposure	TRUE	4.74e-06	inferred	M5VrXi	0.3509
genus LachnospiraceaeUCG001 id.11321	rs9403580	C	T	0.107801	0.0229777	exposure	TRUE	2.71e-06	inferred	M5VrXi	0.1024
genus LachnospiraceaeUCG001 id.11321	rs7213933	T	A	-0.0816269	0.01838	exposure	TRUE	8.95e-06	inferred	M5VrXi	0.2714
genus LachnospiraceaeUCG001 id.11321	rs8104225	A	G	0.0892098	0.0197665	exposure	TRUE	6.39e-06	inferred	M5VrXi	0.1948
genus LachnospiraceaeUCG001 id.11321	rs74034332	G	A	0.168045	0.0382637	exposure	TRUE	1.12e-05	inferred	M5VrXi	0.1899
genus LachnospiraceaeUCG001 id.11321	rs62496417	T	G	-0.0748504	0.0165681	exposure	TRUE	6.25e-06	inferred	M5VrXi	0.0457
genus LachnospiraceaeUCG001 id.11321	rs2371284	T	C	-0.0761893	0.0170127	exposure	TRUE	7.52e-06	inferred	M5VrXi	0.0835
genus LachnospiraceaeUCG001 id.11321	rs12131224	C	T	0.117095	0.02591	exposure	TRUE	6.2e-06	inferred	M5VrXi	0.1441
genus LachnospiraceaeUCG001 id.11321	rs4981345	T	C	-0.0681973	0.0149831	exposure	TRUE	5.32e-06	inferred	M5VrXi	0.1491
genus LachnospiraceaeUCG001 id.11321	rs79476906	T	A	-0.087088	0.0197008	exposure	TRUE	9.85e-06	inferred	M5VrXi	0.1093
genus LachnospiraceaeUCG001 id.11321	rs7341608	T	C	-0.0784757	0.0177648	exposure	TRUE	9.99e-06	inferred	M5VrXi	0.2058
genus LachnospiraceaeUCG004 id.11324	rs12747809	G	A	-0.062197	0.0125685	exposure	TRUE	7.47e-07	inferred	nL8nby	0.2237
genus LachnospiraceaeUCG004 id.11324	rs2882478	G	A	-0.0577091	0.0118338	exposure	TRUE	1.08e-06	inferred	nL8nby	0.0517
genus LachnospiraceaeUCG004 id.11324	rs12673420	G	A	0.0554351	0.0118375	exposure	TRUE	2.83e-06	inferred	nL8nby	0.4414
genus LachnospiraceaeUCG004 id.11324	rs2444793	C	T	-0.0542433	0.0118188	exposure	TRUE	4.44e-06	inferred	nL8nby	0.34
genus LachnospiraceaeUCG004 id.11324	rs2726805	A	G	0.0548397	0.0120844	exposure	TRUE	5.68e-06	inferred	nL8nby	0.3002
genus LachnospiraceaeUCG004 id.11324	rs11128180	A	G	0.0648288	0.0140126	exposure	TRUE	3.72e-06	inferred	nL8nby	0.1243
genus LachnospiraceaeUCG004 id.11324	rs12894272	A	G	0.0579792	0.0125229	exposure	TRUE	3.66e-06	inferred	nL8nby	0.4702
genus LachnospiraceaeUCG004 id.11324	rs233486	A	G	-0.0799088	0.017766	exposure	TRUE	6.86e-06	inferred	nL8nby	0.0934
genus LachnospiraceaeUCG004 id.11324	rs35182105	A	G	-0.109724	0.024221	exposure	TRUE	5.89e-06	inferred	nL8nby	0.4085
genus LachnospiraceaeUCG004 id.11324	rs6656451	C	T	-0.05436	0.011947	exposure	TRUE	5.36e-06	inferred	nL8nby	0.4553
genus LachnospiraceaeUCG004 id.11324	rs12072562	T	C	0.133104	0.0303566	exposure	TRUE	1.16e-05	inferred	nL8nby	0.0726
genus LachnospiraceaeUCG004 id.11324	rs2706242	G	C	-0.0901399	0.0199712	exposure	TRUE	6.38e-06	inferred	nL8nby	0.4394
genus LachnospiraceaeUCG004 id.11324	rs7629954	A	G	0.108441	0.023825	exposure	TRUE	5.32e-06	inferred	nL8nby	0.0686
genus LachnospiraceaeUCG008 id.11328	rs10793103	C	T	0.0974344	0.0181279	exposure	TRUE	7.67e-08	inferred	l00RNB	0.2614
genus LachnospiraceaeUCG008 id.11328	rs9873555	G	C	-0.121162	0.0233467	exposure	TRUE	2.11e-07	inferred	l00RNB	0.3042
genus LachnospiraceaeUCG008 id.11328	rs13024781	T	C	-0.0798769	0.0168846	exposure	TRUE	2.24e-06	inferred	l00RNB	0.162
genus LachnospiraceaeUCG008 id.11328	rs10741777	T	C	-0.0973842	0.0194791	exposure	TRUE	5.75e-07	inferred	l00RNB	0.503
genus LachnospiraceaeUCG008 id.11328	rs955844	A	C	0.112064	0.0228369	exposure	TRUE	9.24e-07	inferred	l00RNB	0.1402
genus LachnospiraceaeUCG008 id.11328	rs67078837	T	C	-0.0845848	0.0170693	exposure	TRUE	7.22e-07	inferred	l00RNB	0.2406
genus LachnospiraceaeUCG008 id.11328	rs62277846	C	T	0.102292	0.0212319	exposure	TRUE	1.45e-06	inferred	l00RNB	0.0577
genus LachnospiraceaeUCG008 id.11328	rs10801803	G	A	-0.117029	0.0243085	exposure	TRUE	1.48e-06	inferred	l00RNB	0.2356
genus LachnospiraceaeUCG008 id.11328	rs61944774	A	G	0.179838	0.0393797	exposure	TRUE	4.95e-06	inferred	l00RNB	0.4583
genus LachnospiraceaeUCG008 id.11328	rs75356640	G	A	0.136523	0.0303128	exposure	TRUE	6.67e-06	inferred	l00RNB	0.0885
genus LachnospiraceaeUCG008 id.11328	rs57254474	G	A	0.0886511	0.0199045	exposure	TRUE	8.44e-06	inferred	l00RNB	0.1998
genus LachnospiraceaeUCG008 id.11328	rs57091572	A	G	-0.110443	0.0235801	exposure	TRUE	2.82e-06	inferred	l00RNB	0.1571
genus LachnospiraceaeUCG010 id.11330	rs11192447	A	G	0.126592	0.024345	exposure	TRUE	1.99e-07	inferred	7LDf00	0.1193
genus LachnospiraceaeUCG010 id.11330	rs9981767	A	C	0.0655062	0.0131994	exposure	TRUE	6.95e-07	inferred	7LDf00	0.0746
genus LachnospiraceaeUCG010 id.11330	rs74315802	G	T	0.0867262	0.0183477	exposure	TRUE	2.28e-06	inferred	7LDf00	0.2744
genus LachnospiraceaeUCG010 id.11330	rs12346653	C	T	0.0657686	0.0139569	exposure	TRUE	2.45e-06	inferred	7LDf00	0.2187
genus LachnospiraceaeUCG010 id.11330	rs10414815	T	C	0.10453	0.0230253	exposure	TRUE	5.63e-06	inferred	7LDf00	0.1839
genus LachnospiraceaeUCG010 id.11330	rs72761829	A	T	0.111884	0.0238893	exposure	TRUE	2.82e-06	inferred	7LDf00	0.3608
genus LachnospiraceaeUCG010 id.11330	rs72894958	C	T	0.222263	0.0486425	exposure	TRUE	4.89e-06	inferred	7LDf00	0.163
genus LachnospiraceaeUCG010 id.11330	rs336138	G	T	0.0779543	0.0171865	exposure	TRUE	5.74e-06	inferred	7LDf00	0.3837
genus LachnospiraceaeUCG010 id.11330	rs4576377	A	C	-0.0572001	0.0127043	exposure	TRUE	6.72e-06	inferred	7LDf00	0.0716
genus LachnospiraceaeUCG010 id.11330	rs2833528	C	T	-0.0562148	0.0127763	exposure	TRUE	1.08e-05	inferred	7LDf00	0.0477
genus LachnospiraceaeUCG010 id.11330	rs2153460	A	T	-0.0684038	0.0156562	exposure	TRUE	1.25e-05	inferred	7LDf00	0.1213
genus LachnospiraceaeUCG010 id.11330	rs17730011	G	A	-0.0702357	0.015706	exposure	TRUE	7.75e-06	inferred	7LDf00	0.3161
genus Lactobacillus id.1837	rs921925	A	C	0.0985077	0.0203229	exposure	TRUE	1.25e-06	inferred	lzvNIn	0.4274
genus Lactobacillus id.1837	rs16861661	G	A	-0.183147	0.038148	exposure	TRUE	1.58e-06	inferred	lzvNIn	0.3569
genus Lactobacillus id.1837	rs768253	T	G	-0.079195	0.0171791	exposure	TRUE	4.03e-06	inferred	lzvNIn	0.5676
genus Lactobacillus id.1837	rs11674854	C	T	-0.0852686	0.0176504	exposure	TRUE	1.36e-06	inferred	lzvNIn	0.0497
genus Lactobacillus id.1837	rs328312	T	A	0.0815092	0.0169441	exposure	TRUE	1.51e-06	inferred	lzvNIn	0.4473
genus Lactobacillus id.1837	rs6092149	A	T	-0.0801344	0.017149	exposure	TRUE	2.97e-06	inferred	lzvNIn	0.4433
genus Lactobacillus id.1837	rs75127669	C	A	0.139784	0.0310414	exposure	TRUE	6.7e-06	inferred	lzvNIn	0.0626
genus Lactobacillus id.1837	rs77478751	A	G	-0.219886	0.0475759	exposure	TRUE	3.8e-06	inferred	lzvNIn	0.2157
genus Lactobacillus id.1837	rs1530559	G	A	0.0804001	0.0178207	exposure	TRUE	6.43e-06	inferred	lzvNIn	0.0706
genus Lactobacillus id.1837	rs62314653	C	A	0.187692	0.0394585	exposure	TRUE	1.97e-06	inferred	lzvNIn	0.3907
genus Lactobacillus id.1837	rs7399658	G	A	-0.107134	0.0221883	exposure	TRUE	1.38e-06	inferred	lzvNIn	0.0537
genus Lactobacillus id.1837	rs12693845	C	T	-0.0805447	0.0177429	exposure	TRUE	5.64e-06	inferred	lzvNIn	0.2624
genus Lactococcus id.1851	rs34757988	G	C	0.122294	0.0228976	exposure	TRUE	9.25e-08	inferred	j2qmQ9	0.2584
genus Lactococcus id.1851	rs757872	G	C	0.140799	0.027582	exposure	TRUE	3.31e-07	inferred	j2qmQ9	0.2217
genus Lactococcus id.1851	rs123059	T	C	-0.13671	0.0274694	exposure	TRUE	6.46e-07	inferred	j2qmQ9	0.2823
genus Lactococcus id.1851	rs4766997	C	T	0.114599	0.023839	exposure	TRUE	1.53e-06	inferred	j2qmQ9	0.0656
genus Lactococcus id.1851	rs10417872	T	G	0.118306	0.024522	exposure	TRUE	1.4e-06	inferred	j2qmQ9	0.0646
genus Lactococcus id.1851	rs6674304	C	T	0.200758	0.0442121	exposure	TRUE	5.6e-06	inferred	j2qmQ9	0.326
genus Lactococcus id.1851	rs7992246	T	C	0.104232	0.0230786	exposure	TRUE	6.29e-06	inferred	j2qmQ9	0.2962
genus Lactococcus id.1851	rs55910161	C	T	0.146426	0.0307367	exposure	TRUE	1.9e-06	inferred	j2qmQ9	0.1352
genus Lactococcus id.1851	rs12621813	G	A	0.108423	0.0239978	exposure	TRUE	6.24e-06	inferred	j2qmQ9	0.0686
genus Lactococcus id.1851	rs2293361	C	T	-0.199221	0.0430969	exposure	TRUE	3.79e-06	inferred	j2qmQ9	0.2058
genus Lactococcus id.1851	rs17168302	G	A	0.191857	0.0424761	exposure	TRUE	6.28e-06	inferred	j2qmQ9	0.3469
genus Marvinbryantia id.2005	rs61884471	G	A	0.124426	0.0248431	exposure	TRUE	5.49e-07	inferred	pQtn6q	0.0527
genus Marvinbryantia id.2005	rs2724813	A	G	-0.0840769	0.0167551	exposure	TRUE	5.22e-07	inferred	pQtn6q	0.4523
genus Marvinbryantia id.2005	rs1187983	C	T	-0.0935456	0.0193174	exposure	TRUE	1.28e-06	inferred	pQtn6q	0.1223
genus Marvinbryantia id.2005	rs2842896	C	T	-0.0649396	0.0131146	exposure	TRUE	7.36e-07	inferred	pQtn6q	0.4583
genus Marvinbryantia id.2005	rs11645029	G	C	-0.060618	0.0131551	exposure	TRUE	4.07e-06	inferred	pQtn6q	0.0706
genus Marvinbryantia id.2005	rs12963345	G	C	-0.059681	0.0132289	exposure	TRUE	6.44e-06	inferred	pQtn6q	0.2008
genus Marvinbryantia id.2005	rs2863363	A	G	0.0634861	0.0136323	exposure	TRUE	3.21e-06	inferred	pQtn6q	0.5278
genus Marvinbryantia id.2005	rs72948274	A	C	-0.126354	0.0272212	exposure	TRUE	3.45e-06	inferred	pQtn6q	0.3678
genus Marvinbryantia id.2005	rs146541147	G	A	0.118845	0.0268423	exposure	TRUE	9.53e-06	inferred	pQtn6q	0.2624
genus Marvinbryantia id.2005	rs11620597	T	C	0.119479	0.0271688	exposure	TRUE	1.09e-05	inferred	pQtn6q	0.0845
genus Marvinbryantia id.2005	rs8006832	G	T	-0.0952415	0.0216699	exposure	TRUE	1.11e-05	inferred	pQtn6q	0.0577
genus Marvinbryantia id.2005	rs3125832	A	C	0.0679323	0.015012	exposure	TRUE	6.03e-06	inferred	pQtn6q	0.1113
genus Methanobrevibacter id.123	rs76029318	T	C	0.222849	0.0454319	exposure	TRUE	9.34e-07	inferred	yxqlNv	0.4672
genus Methanobrevibacter id.123	rs10202904	T	G	-0.112811	0.0239106	exposure	TRUE	2.38e-06	inferred	yxqlNv	0.341
genus Methanobrevibacter id.123	rs894996	C	A	0.214213	0.0456045	exposure	TRUE	2.64e-06	inferred	yxqlNv	0.2853
genus Methanobrevibacter id.123	rs11018665	A	T	0.113013	0.0254343	exposure	TRUE	8.86e-06	inferred	yxqlNv	0.3241
genus Methanobrevibacter id.123	rs1334944	T	C	0.115197	0.0255492	exposure	TRUE	6.52e-06	inferred	yxqlNv	0.1779
genus Methanobrevibacter id.123	rs6776814	T	C	-0.188956	0.0419905	exposure	TRUE	6.8e-06	inferred	yxqlNv	0.0895
genus Methanobrevibacter id.123	rs4779844	G	C	0.109639	0.0247979	exposure	TRUE	9.81e-06	inferred	yxqlNv	0.0646
genus Methanobrevibacter id.123	rs4802933	A	G	-0.135628	0.0308139	exposure	TRUE	1.07e-05	inferred	yxqlNv	0.0716
genus Odoribacter id.952	rs503751	C	G	0.0618294	0.0118887	exposure	TRUE	1.99e-07	inferred	toJya8	0.3757
genus Odoribacter id.952	rs77779484	G	A	-0.133489	0.0268526	exposure	TRUE	6.65e-07	inferred	toJya8	0.4066
genus Odoribacter id.952	rs10423795	C	T	0.0550695	0.0121164	exposure	TRUE	5.49e-06	inferred	toJya8	0.0746
genus Odoribacter id.952	rs6856150	G	A	0.0881922	0.0194146	exposure	TRUE	5.56e-06	inferred	toJya8	0.169
genus Odoribacter id.952	rs10093869	A	G	-0.0577795	0.0125389	exposure	TRUE	4.07e-06	inferred	toJya8	0.3012
genus Odoribacter id.952	rs4793970	A	G	-0.0576329	0.0129154	exposure	TRUE	8.11e-06	inferred	toJya8	0.5199
genus Odoribacter id.952	rs74553962	T	G	0.121449	0.0264106	exposure	TRUE	4.26e-06	inferred	toJya8	0.1183
genus Odoribacter id.952	rs28417404	A	G	-0.0726896	0.0161372	exposure	TRUE	6.65e-06	inferred	toJya8	0.0626
genus Odoribacter id.952	rs16918425	A	T	0.0999781	0.0223785	exposure	TRUE	7.91e-06	inferred	toJya8	0.0586
genus Olsenella id.822	rs1035588	A	G	-0.108148	0.0236848	exposure	TRUE	4.97e-06	inferred	67oBXA	0.3827
genus Olsenella id.822	rs62112538	C	T	-0.19943	0.0407033	exposure	TRUE	9.6e-07	inferred	67oBXA	0.2117
genus Olsenella id.822	rs35225860	A	G	-0.223604	0.0482391	exposure	TRUE	3.56e-06	inferred	67oBXA	0.34
genus Olsenella id.822	rs72691585	C	A	-0.249079	0.0520814	exposure	TRUE	1.73e-06	inferred	67oBXA	0.0567
genus Olsenella id.822	rs9460691	C	A	0.119966	0.0268645	exposure	TRUE	7.98e-06	inferred	67oBXA	0.2863
genus Olsenella id.822	rs17148768	G	A	0.140434	0.0295602	exposure	TRUE	2.03e-06	inferred	67oBXA	0.4225
genus Olsenella id.822	rs61090148	A	G	-0.104783	0.0231343	exposure	TRUE	5.92e-06	inferred	67oBXA	0.0805
genus Olsenella id.822	rs7540303	C	T	0.108044	0.023638	exposure	TRUE	4.86e-06	inferred	67oBXA	0.0686
genus Olsenella id.822	rs2759329	G	A	-0.111131	0.0237218	exposure	TRUE	2.8e-06	inferred	67oBXA	0.4215
genus Olsenella id.822	rs6046522	C	T	0.122938	0.0269928	exposure	TRUE	5.25e-06	inferred	67oBXA	0.3469
genus Olsenella id.822	rs8066522	G	A	-0.106529	0.0240379	exposure	TRUE	9.35e-06	inferred	67oBXA	0.2167
genus Oscillibacter id.2063	rs234108	A	G	0.0749553	0.0152632	exposure	TRUE	9.07e-07	inferred	P4RY1o	0.0726
genus Oscillibacter id.2063	rs36095275	C	T	-0.0752368	0.0156861	exposure	TRUE	1.62e-06	inferred	P4RY1o	0.2396
genus Oscillibacter id.2063	rs11627628	T	C	0.143961	0.0290223	exposure	TRUE	7.04e-07	inferred	P4RY1o	0.2445
genus Oscillibacter id.2063	rs9393920	A	G	-0.0744662	0.0151081	exposure	TRUE	8.27e-07	inferred	P4RY1o	0.0944
genus Oscillibacter id.2063	rs133832	A	C	-0.0795527	0.0162411	exposure	TRUE	9.67e-07	inferred	P4RY1o	0.3131
genus Oscillibacter id.2063	rs12649930	T	G	0.121589	0.0259612	exposure	TRUE	2.82e-06	inferred	P4RY1o	0.0616
genus Oscillibacter id.2063	rs75453768	G	T	0.12212	0.0268629	exposure	TRUE	5.47e-06	inferred	P4RY1o	0.1392
genus Oscillibacter id.2063	rs16866406	A	G	0.0988765	0.0208795	exposure	TRUE	2.18e-06	inferred	P4RY1o	0.1044
genus Oscillibacter id.2063	rs761240	T	G	-0.17664	0.0388812	exposure	TRUE	5.54e-06	inferred	P4RY1o	0.4801
genus Oscillibacter id.2063	rs4506202	A	G	-0.0711323	0.0152261	exposure	TRUE	2.99e-06	inferred	P4RY1o	0.3618
genus Oscillibacter id.2063	rs61883564	A	G	-0.101351	0.0221016	exposure	TRUE	4.52e-06	inferred	P4RY1o	0.5159
genus Oscillibacter id.2063	rs16934185	A	G	-0.129568	0.028157	exposure	TRUE	4.19e-06	inferred	P4RY1o	0.1243
genus Oscillibacter id.2063	rs12417956	C	G	0.0785431	0.0174075	exposure	TRUE	6.42e-06	inferred	P4RY1o	0.4592
genus Oscillibacter id.2063	rs6901560	C	G	0.0855032	0.018693	exposure	TRUE	4.78e-06	inferred	P4RY1o	0.1988
genus Oscillibacter id.2063	rs62206502	C	A	-0.0681423	0.0151349	exposure	TRUE	6.72e-06	inferred	P4RY1o	0.0865
genus Oscillibacter id.2063	rs137917150	T	A	-0.174992	0.0388394	exposure	TRUE	6.62e-06	inferred	P4RY1o	0.0666
genus Oscillibacter id.2063	rs11990279	T	C	-0.0824934	0.0180457	exposure	TRUE	4.85e-06	inferred	P4RY1o	0.4354
genus Oscillospira id.2064	rs12206468	G	A	-0.133016	0.0269733	exposure	TRUE	8.17e-07	inferred	Wm4JVW	0.0636
genus Oscillospira id.2064	rs73038677	T	A	-0.08321	0.0168666	exposure	TRUE	8.08e-07	inferred	Wm4JVW	0.0726
genus Oscillospira id.2064	rs1954532	T	C	-0.0826246	0.0175252	exposure	TRUE	2.42e-06	inferred	Wm4JVW	0.2087
genus Oscillospira id.2064	rs28889936	A	C	0.114051	0.0252838	exposure	TRUE	6.46e-06	inferred	Wm4JVW	0.1083
genus Oscillospira id.2064	rs751183	T	C	-0.0774322	0.0172216	exposure	TRUE	6.92e-06	inferred	Wm4JVW	0.1471
genus Oscillospira id.2064	rs8076323	A	G	0.0715392	0.0156539	exposure	TRUE	4.88e-06	inferred	Wm4JVW	0.0696
genus Oscillospira id.2064	rs72866977	A	C	-0.130569	0.0281674	exposure	TRUE	3.56e-06	inferred	Wm4JVW	0.1819
genus Oscillospira id.2064	rs62422654	C	T	0.0898456	0.0198088	exposure	TRUE	5.74e-06	inferred	Wm4JVW	0.2455
genus Oscillospira id.2064	rs12925026	T	C	0.13559	0.030678	exposure	TRUE	9.88e-06	inferred	Wm4JVW	0.2575
genus Oxalobacter id.2978	rs4428215	G	A	0.130293	0.0242237	exposure	TRUE	7.5e-08	inferred	2v0Grs	0.1531
genus Oxalobacter id.2978	rs736744	C	T	0.117882	0.0211262	exposure	TRUE	2.41e-08	inferred	2v0Grs	0.0765
genus Oxalobacter id.2978	rs6000536	C	T	-0.130992	0.0253804	exposure	TRUE	2.45e-07	inferred	2v0Grs	0.0716
genus Oxalobacter id.2978	rs36057338	G	T	0.207847	0.0421439	exposure	TRUE	8.15e-07	inferred	2v0Grs	0.0596
genus Oxalobacter id.2978	rs6071435	T	A	-0.105512	0.021489	exposure	TRUE	9.1e-07	inferred	2v0Grs	0.1382
genus Oxalobacter id.2978	rs12002250	A	C	0.217122	0.0466317	exposure	TRUE	3.22e-06	inferred	2v0Grs	0.0755
genus Oxalobacter id.2978	rs1569853	T	C	-0.138078	0.0296981	exposure	TRUE	3.33e-06	inferred	2v0Grs	0.0785
genus Oxalobacter id.2978	rs11108500	A	G	-0.199099	0.0427327	exposure	TRUE	3.17e-06	inferred	2v0Grs	0.2604
genus Oxalobacter id.2978	rs10464997	G	A	0.137691	0.0294804	exposure	TRUE	3e-06	inferred	2v0Grs	0.2107
genus Oxalobacter id.2978	rs111966731	T	C	0.213114	0.047162	exposure	TRUE	6.22e-06	inferred	2v0Grs	0.3638
genus Oxalobacter id.2978	rs6993398	G	A	0.127217	0.0278855	exposure	TRUE	5.06e-06	inferred	2v0Grs	0.1531
genus Oxalobacter id.2978	rs3862635	C	T	-0.172142	0.0394026	exposure	TRUE	1.25e-05	inferred	2v0Grs	0.4155
genus Parabacteroides id.954	rs60884758	C	T	-0.0702667	0.0142249	exposure	TRUE	7.82e-07	inferred	yc6xoc	0.0467
genus Parabacteroides id.954	rs3860755	G	C	0.0558784	0.0116625	exposure	TRUE	1.66e-06	inferred	yc6xoc	0.0666
genus Parabacteroides id.954	rs4236095	G	A	0.0761961	0.0157042	exposure	TRUE	1.22e-06	inferred	yc6xoc	0.0348
genus Parabacteroides id.954	rs115602804	G	A	0.10308	0.0222736	exposure	TRUE	3.69e-06	inferred	yc6xoc	0.4274
genus Parabacteroides id.954	rs114567323	T	C	0.186478	0.0405199	exposure	TRUE	4.18e-06	inferred	yc6xoc	0.3082
genus Parabacteroides id.954	rs7298818	C	T	0.0888832	0.0200902	exposure	TRUE	9.68e-06	inferred	yc6xoc	0.1252
genus Parabacteroides id.954	rs6657302	T	C	-0.10452	0.0225521	exposure	TRUE	3.58e-06	inferred	yc6xoc	0.165
genus Parabacteroides id.954	rs11965579	G	C	0.162824	0.0381863	exposure	TRUE	2.01e-05	inferred	yc6xoc	0.0517
genus Parabacteroides id.954	rs17141986	G	C	0.0500303	0.0111459	exposure	TRUE	7.17e-06	inferred	yc6xoc	0.1282
genus Parabacteroides id.954	rs72893646	A	T	-0.0715594	0.0156668	exposure	TRUE	4.93e-06	inferred	yc6xoc	0.0765
genus Paraprevotella id.962	rs2081023	A	G	-0.122561	0.0236507	exposure	TRUE	2.19e-07	inferred	n8flxr	0.4185
genus Paraprevotella id.962	rs9900242	A	G	-0.0852967	0.0175212	exposure	TRUE	1.13e-06	inferred	n8flxr	0.0646
genus Paraprevotella id.962	rs9602779	A	C	-0.106692	0.0220264	exposure	TRUE	1.27e-06	inferred	n8flxr	0.1392
genus Paraprevotella id.962	rs140997932	T	C	-0.162376	0.0354178	exposure	TRUE	4.55e-06	inferred	n8flxr	0.1879
genus Paraprevotella id.962	rs145020347	A	G	-0.12465	0.0262323	exposure	TRUE	2.02e-06	inferred	n8flxr	0.0596
genus Paraprevotella id.962	rs4767113	C	T	0.0882466	0.018382	exposure	TRUE	1.58e-06	inferred	n8flxr	0.1024
genus Paraprevotella id.962	rs3008582	T	C	0.10572	0.0227246	exposure	TRUE	3.28e-06	inferred	n8flxr	0.1322
genus Paraprevotella id.962	rs4756632	G	T	-0.138905	0.0289897	exposure	TRUE	1.65e-06	inferred	n8flxr	0.3459
genus Paraprevotella id.962	rs10842464	T	C	-0.0758215	0.0172568	exposure	TRUE	1.11e-05	inferred	n8flxr	0.0934
genus Paraprevotella id.962	rs3801748	G	A	0.0779721	0.0171691	exposure	TRUE	5.59e-06	inferred	n8flxr	0.2873
genus Paraprevotella id.962	rs7240324	T	G	-0.10229	0.0226948	exposure	TRUE	6.57e-06	inferred	n8flxr	0.1909
genus Paraprevotella id.962	rs17109926	A	G	-0.0988335	0.0216172	exposure	TRUE	4.83e-06	inferred	n8flxr	0.173
genus Paraprevotella id.962	rs17785622	A	G	0.248065	0.0524304	exposure	TRUE	2.23e-06	inferred	n8flxr	0.3608
genus Parasutterella id.2892	rs2387977	T	C	-0.0681778	0.0134756	exposure	TRUE	4.21e-07	inferred	Mmtapx	0.2724
genus Parasutterella id.2892	rs7572229	G	A	0.066273	0.0132736	exposure	TRUE	5.95e-07	inferred	Mmtapx	0.3141
genus Parasutterella id.2892	rs35414597	T	A	-0.0684946	0.0142143	exposure	TRUE	1.44e-06	inferred	Mmtapx	0.2147
genus Parasutterella id.2892	rs6828768	C	T	0.0636852	0.0132645	exposure	TRUE	1.58e-06	inferred	Mmtapx	0.1571
genus Parasutterella id.2892	rs10899911	A	G	-0.0717102	0.0148151	exposure	TRUE	1.3e-06	inferred	Mmtapx	0.4583
genus Parasutterella id.2892	rs7303158	C	T	0.0646859	0.0134256	exposure	TRUE	1.45e-06	inferred	Mmtapx	0.0775
genus Parasutterella id.2892	rs78383039	T	C	-0.146315	0.0297119	exposure	TRUE	8.46e-07	inferred	Mmtapx	0.339
genus Parasutterella id.2892	rs35055552	T	C	0.109554	0.0235433	exposure	TRUE	3.27e-06	inferred	Mmtapx	0.0964
genus Parasutterella id.2892	rs2090816	A	C	0.0840967	0.0177315	exposure	TRUE	2.11e-06	inferred	Mmtapx	0.0497
genus Parasutterella id.2892	rs1403396	A	T	-0.0756729	0.0159035	exposure	TRUE	1.95e-06	inferred	Mmtapx	0.2734
genus Parasutterella id.2892	rs55877868	A	C	-0.104458	0.0228089	exposure	TRUE	4.66e-06	inferred	Mmtapx	0.5
genus Parasutterella id.2892	rs8039785	T	G	0.0618345	0.0133	exposure	TRUE	3.33e-06	inferred	Mmtapx	0.4423
genus Parasutterella id.2892	rs823424	G	A	-0.0713448	0.0156958	exposure	TRUE	5.48e-06	inferred	Mmtapx	0.3757
genus Parasutterella id.2892	rs7311004	T	C	-0.0617522	0.0136438	exposure	TRUE	6.01e-06	inferred	Mmtapx	0.4901
genus Parasutterella id.2892	rs62273907	A	G	0.229468	0.0502262	exposure	TRUE	4.91e-06	inferred	Mmtapx	0.0666
genus Parasutterella id.2892	rs6809952	G	A	-0.0684957	0.0150892	exposure	TRUE	5.64e-06	inferred	Mmtapx	0.4523
genus Parasutterella id.2892	rs11715853	G	A	-0.0662952	0.0146114	exposure	TRUE	5.7e-06	inferred	Mmtapx	0.2097
genus Peptococcus id.2037	rs75754569	C	G	0.181434	0.0319429	exposure	TRUE	1.35e-08	inferred	kA7Q76	0.2207
genus Peptococcus id.2037	rs77681628	C	T	0.200307	0.0387328	exposure	TRUE	2.32e-07	inferred	kA7Q76	0.0676
genus Peptococcus id.2037	rs10031059	T	C	-0.121167	0.0225844	exposure	TRUE	8.09e-08	inferred	kA7Q76	0.0775
genus Peptococcus id.2037	rs6918730	G	A	0.135311	0.0289742	exposure	TRUE	3.01e-06	inferred	kA7Q76	0.0666
genus Peptococcus id.2037	rs413827	G	A	0.110229	0.0237523	exposure	TRUE	3.47e-06	inferred	kA7Q76	0.4742
genus Peptococcus id.2037	rs2054133	G	A	0.0895433	0.0188332	exposure	TRUE	1.99e-06	inferred	kA7Q76	0.0616
genus Peptococcus id.2037	rs11001941	G	A	-0.195611	0.0392217	exposure	TRUE	6.12e-07	inferred	kA7Q76	0.1282
genus Peptococcus id.2037	rs7033353	T	G	0.090152	0.018995	exposure	TRUE	2.07e-06	inferred	kA7Q76	0.2127
genus Peptococcus id.2037	rs5770862	T	C	0.162018	0.0356813	exposure	TRUE	5.61e-06	inferred	kA7Q76	0.0666
genus Peptococcus id.2037	rs34282744	G	C	0.191797	0.0399832	exposure	TRUE	1.61e-06	inferred	kA7Q76	0.0974
genus Peptococcus id.2037	rs72850165	T	C	-0.134304	0.0300423	exposure	TRUE	7.8e-06	inferred	kA7Q76	0.4195
genus Peptococcus id.2037	rs11030569	A	T	-0.17402	0.0374133	exposure	TRUE	3.3e-06	inferred	kA7Q76	0.1083
genus Peptococcus id.2037	rs7766680	G	C	0.0976832	0.0214155	exposure	TRUE	5.08e-06	inferred	kA7Q76	0.1173
genus Peptococcus id.2037	rs74592222	G	A	0.137957	0.0302965	exposure	TRUE	5.27e-06	inferred	kA7Q76	0.1103
genus Peptococcus id.2037	rs36121075	A	G	-0.14067	0.030628	exposure	TRUE	4.37e-06	inferred	kA7Q76	0.2485
genus Peptococcus id.2037	rs12069354	C	T	0.16763	0.03795	exposure	TRUE	1e-05	inferred	kA7Q76	0.0586
genus Phascolarctobacterium id.2168	rs75882962	T	C	0.0968661	0.0190575	exposure	TRUE	3.72e-07	inferred	J4nMe9	0.2097
genus Phascolarctobacterium id.2168	rs56157888	A	C	0.0954864	0.0193976	exposure	TRUE	8.54e-07	inferred	J4nMe9	0.3469
genus Phascolarctobacterium id.2168	rs56069061	G	A	-0.111306	0.0230694	exposure	TRUE	1.4e-06	inferred	J4nMe9	0.1998
genus Phascolarctobacterium id.2168	rs74540770	G	A	-0.121014	0.0258621	exposure	TRUE	2.88e-06	inferred	J4nMe9	0.0944
genus Phascolarctobacterium id.2168	rs76124218	C	G	-0.159361	0.0344532	exposure	TRUE	3.74e-06	inferred	J4nMe9	0.1014
genus Phascolarctobacterium id.2168	rs6427992	G	C	-0.0652458	0.0137508	exposure	TRUE	2.09e-06	inferred	J4nMe9	0.17
genus Phascolarctobacterium id.2168	rs12618201	A	G	0.0641657	0.0138202	exposure	TRUE	3.44e-06	inferred	J4nMe9	0.3926
genus Phascolarctobacterium id.2168	rs74847270	A	G	-0.104889	0.0230998	exposure	TRUE	5.61e-06	inferred	J4nMe9	0.0646
genus Phascolarctobacterium id.2168	rs1264476	T	G	0.0767335	0.0166041	exposure	TRUE	3.81e-06	inferred	J4nMe9	0.0875
genus Phascolarctobacterium id.2168	rs28525131	G	A	-0.118657	0.0269048	exposure	TRUE	1.03e-05	inferred	J4nMe9	0.167
genus Phascolarctobacterium id.2168	rs7982713	G	A	0.0726922	0.0163201	exposure	TRUE	8.42e-06	inferred	J4nMe9	0.0517
genus Phascolarctobacterium id.2168	rs11929846	T	C	-0.0697199	0.0157969	exposure	TRUE	1.02e-05	inferred	J4nMe9	0.2286
genus Prevotella7 id.11182	rs430270	A	C	0.139155	0.0297055	exposure	TRUE	2.81e-06	inferred	fJliQF	0.0755
genus Prevotella7 id.11182	rs57404562	C	A	0.155486	0.0316057	exposure	TRUE	8.67e-07	inferred	fJliQF	0.2624
genus Prevotella7 id.11182	rs9959718	G	A	0.133012	0.0275361	exposure	TRUE	1.36e-06	inferred	fJliQF	0.0785
genus Prevotella7 id.11182	rs9608249	A	G	-0.158213	0.0336317	exposure	TRUE	2.55e-06	inferred	fJliQF	0.1402
genus Prevotella7 id.11182	rs2240542	C	T	0.12085	0.0261776	exposure	TRUE	3.9e-06	inferred	fJliQF	0.2575
genus Prevotella7 id.11182	rs2918132	C	T	-0.114648	0.0254916	exposure	TRUE	6.88e-06	inferred	fJliQF	0.3678
genus Prevotella7 id.11182	rs16937247	G	C	0.146098	0.0351529	exposure	TRUE	3.24e-05	inferred	fJliQF	0.2008
genus Prevotella7 id.11182	rs118038478	A	G	0.205676	0.0468917	exposure	TRUE	1.15e-05	inferred	fJliQF	0.1799
genus Prevotella7 id.11182	rs12124567	A	G	-0.121281	0.0275017	exposure	TRUE	1.03e-05	inferred	fJliQF	0.1849
genus Prevotella7 id.11182	rs12195431	T	C	0.196528	0.0442322	exposure	TRUE	8.87e-06	inferred	fJliQF	0.2734
genus Prevotella7 id.11182	rs9426434	T	C	-0.123657	0.0278514	exposure	TRUE	9e-06	inferred	fJliQF	0.171
genus Prevotella7 id.11182	rs79263163	A	C	-0.143982	0.031501	exposure	TRUE	4.86e-06	inferred	fJliQF	0.2495
genus Prevotella9 id.11183	rs111509883	T	C	0.171131	0.0347624	exposure	TRUE	8.53e-07	inferred	eM0wQZ	0.0328
genus Prevotella9 id.11183	rs2683313	A	G	-0.0724576	0.0151603	exposure	TRUE	1.76e-06	inferred	eM0wQZ	0.0845
genus Prevotella9 id.11183	rs117271932	A	G	0.208089	0.0440393	exposure	TRUE	2.3e-06	inferred	eM0wQZ	0.2177
genus Prevotella9 id.11183	rs10512344	C	G	0.247373	0.0544087	exposure	TRUE	5.45e-06	inferred	eM0wQZ	0.0825
genus Prevotella9 id.11183	rs9428102	A	G	-0.0778844	0.0176068	exposure	TRUE	9.71e-06	inferred	eM0wQZ	0.0467
genus Prevotella9 id.11183	rs746764	T	C	-0.0915772	0.0193245	exposure	TRUE	2.15e-06	inferred	eM0wQZ	0.1571
genus Prevotella9 id.11183	rs16966465	G	C	0.0743348	0.0165291	exposure	TRUE	6.88e-06	inferred	eM0wQZ	0.2187
genus Prevotella9 id.11183	rs2104588	T	C	0.105558	0.023773	exposure	TRUE	8.98e-06	inferred	eM0wQZ	0.2346
genus Prevotella9 id.11183	rs11199734	A	T	0.0770209	0.0169462	exposure	TRUE	5.49e-06	inferred	eM0wQZ	0.1193
genus Prevotella9 id.11183	rs7232121	G	C	0.0671292	0.014423	exposure	TRUE	3.25e-06	inferred	eM0wQZ	0.1789
genus Prevotella9 id.11183	rs11685699	C	T	-0.141357	0.0295665	exposure	TRUE	1.74e-06	inferred	eM0wQZ	0.3082
genus Prevotella9 id.11183	rs9613013	G	A	0.0917591	0.0202697	exposure	TRUE	5.99e-06	inferred	eM0wQZ	0.3638
genus Prevotella9 id.11183	rs2495052	A	G	0.0838978	0.0188523	exposure	TRUE	8.58e-06	inferred	eM0wQZ	0.4791
genus Prevotella9 id.11183	rs72815774	T	C	-0.176186	0.0393068	exposure	TRUE	7.38e-06	inferred	eM0wQZ	0.1352
genus Prevotella9 id.11183	rs4968431	G	T	0.0640113	0.0144162	exposure	TRUE	8.99e-06	inferred	eM0wQZ	0.0706
genus Prevotella9 id.11183	rs7976209	T	C	-0.0870786	0.0197951	exposure	TRUE	1.09e-05	inferred	eM0wQZ	0.173
genus Prevotella9 id.11183	rs12648235	T	C	0.0785902	0.0177676	exposure	TRUE	9.72e-06	inferred	eM0wQZ	0.167
genus Prevotella9 id.11183	rs1304512	G	A	0.0761593	0.0165885	exposure	TRUE	4.41e-06	inferred	eM0wQZ	0.2366
genus Prevotella9 id.11183	rs7237249	C	T	-0.0823764	0.0182126	exposure	TRUE	6.1e-06	inferred	eM0wQZ	0.1451
genus RikenellaceaeRC9gutgroup id.11191	rs2900503	G	T	-0.172329	0.0326671	exposure	TRUE	1.33e-07	inferred	zGQplC	0.325
genus RikenellaceaeRC9gutgroup id.11191	rs17582787	A	G	-0.157739	0.0339924	exposure	TRUE	3.48e-06	inferred	zGQplC	0.1412
genus RikenellaceaeRC9gutgroup id.11191	rs7113155	G	C	0.114423	0.0247798	exposure	TRUE	3.88e-06	inferred	zGQplC	0.1292
genus RikenellaceaeRC9gutgroup id.11191	rs4270579	G	A	-0.118021	0.0271041	exposure	TRUE	1.33e-05	inferred	zGQplC	0.1789
genus RikenellaceaeRC9gutgroup id.11191	rs2998141	T	C	-0.136346	0.0293073	exposure	TRUE	3.28e-06	inferred	zGQplC	0.171
genus RikenellaceaeRC9gutgroup id.11191	rs4717843	G	T	-0.119376	0.0260548	exposure	TRUE	4.61e-06	inferred	zGQplC	0.2217
genus RikenellaceaeRC9gutgroup id.11191	rs9887954	G	A	-0.114849	0.0249013	exposure	TRUE	3.98e-06	inferred	zGQplC	0.3042
genus RikenellaceaeRC9gutgroup id.11191	rs7193937	G	C	0.124153	0.027741	exposure	TRUE	7.63e-06	inferred	zGQplC	0.3618
genus RikenellaceaeRC9gutgroup id.11191	rs80309088	G	A	0.17405	0.0383423	exposure	TRUE	5.64e-06	inferred	zGQplC	0.4523
genus RikenellaceaeRC9gutgroup id.11191	rs12501673	A	G	0.116395	0.0262253	exposure	TRUE	9.07e-06	inferred	zGQplC	0.2893
genus RikenellaceaeRC9gutgroup id.11191	rs17032291	T	C	-0.169579	0.0368251	exposure	TRUE	4.13e-06	inferred	zGQplC	0.165
genus RikenellaceaeRC9gutgroup id.11191	rs2074881	T	C	-0.142236	0.032391	exposure	TRUE	1.13e-05	inferred	zGQplC	0.1292
genus RikenellaceaeRC9gutgroup id.11191	rs7712231	A	G	0.156284	0.0350462	exposure	TRUE	8.22e-06	inferred	zGQplC	0.4364
genus Romboutsia id.11347	rs61841503	G	A	0.092888	0.0171454	exposure	TRUE	6.04e-08	inferred	2eDhn0	0.3479
genus Romboutsia id.11347	rs10279978	A	G	-0.0622202	0.0127675	exposure	TRUE	1.1e-06	inferred	2eDhn0	0.1551
genus Romboutsia id.11347	rs16843578	C	T	-0.0875276	0.0196779	exposure	TRUE	8.67e-06	inferred	2eDhn0	0.0358
genus Romboutsia id.11347	rs77702691	A	G	-0.094406	0.0208544	exposure	TRUE	5.99e-06	inferred	2eDhn0	0.0825
genus Romboutsia id.11347	rs75987356	G	A	-0.129578	0.0280454	exposure	TRUE	3.83e-06	inferred	2eDhn0	0.0636
genus Romboutsia id.11347	rs75200530	T	G	-0.190644	0.0421065	exposure	TRUE	5.96e-06	inferred	2eDhn0	0.4145
genus Romboutsia id.11347	rs9567264	C	T	0.0580018	0.0127495	exposure	TRUE	5.38e-06	inferred	2eDhn0	0.1372
genus Romboutsia id.11347	rs34302036	A	G	0.0550261	0.0120835	exposure	TRUE	5.27e-06	inferred	2eDhn0	0.166
genus Romboutsia id.11347	rs7109293	A	G	0.0919112	0.0205738	exposure	TRUE	7.92e-06	inferred	2eDhn0	0.0924
genus Romboutsia id.11347	rs114398731	G	C	-0.131039	0.0293815	exposure	TRUE	8.2e-06	inferred	2eDhn0	0.0467
genus Romboutsia id.11347	rs28603357	T	C	-0.214911	0.0474739	exposure	TRUE	5.98e-06	inferred	2eDhn0	0.0686
genus Romboutsia id.11347	rs11221428	T	C	-0.0726779	0.0158263	exposure	TRUE	4.39e-06	inferred	2eDhn0	0.1024
genus Romboutsia id.11347	rs9389266	T	G	0.0722815	0.0162353	exposure	TRUE	8.5e-06	inferred	2eDhn0	0.169
genus Romboutsia id.11347	rs62504452	A	G	-0.0710048	0.0156654	exposure	TRUE	5.83e-06	inferred	2eDhn0	0.3201
genus Roseburia id.2012	rs2034589	G	C	0.0629765	0.0123489	exposure	TRUE	3.4e-07	inferred	zbYlxS	0.0487
genus Roseburia id.2012	rs116270582	T	A	-0.153844	0.0329324	exposure	TRUE	2.99e-06	inferred	zbYlxS	0.1252
genus Roseburia id.2012	rs2160994	T	C	0.0550687	0.0112481	exposure	TRUE	9.79e-07	inferred	zbYlxS	0.1909
genus Roseburia id.2012	rs16910295	T	C	-0.0980434	0.020957	exposure	TRUE	2.89e-06	inferred	zbYlxS	0.0606
genus Roseburia id.2012	rs12740451	T	C	0.0697527	0.0153607	exposure	TRUE	5.6e-06	inferred	zbYlxS	0.2276
genus Roseburia id.2012	rs6445851	G	A	-0.0497336	0.0108158	exposure	TRUE	4.26e-06	inferred	zbYlxS	0.3797
genus Roseburia id.2012	rs9300744	C	T	-0.0588452	0.0126228	exposure	TRUE	3.13e-06	inferred	zbYlxS	0.4602
genus Roseburia id.2012	rs2943022	T	C	0.0493786	0.0106763	exposure	TRUE	3.75e-06	inferred	zbYlxS	0.1203
genus Roseburia id.2012	rs6930661	C	T	-0.0961587	0.0204975	exposure	TRUE	2.72e-06	inferred	zbYlxS	0.1571
genus Roseburia id.2012	rs4748237	G	C	0.0488326	0.0106404	exposure	TRUE	4.45e-06	inferred	zbYlxS	0.4046
genus Roseburia id.2012	rs147990086	A	G	-0.0578936	0.01324	exposure	TRUE	1.23e-05	inferred	zbYlxS	0.0775
genus Roseburia id.2012	rs329182	T	C	0.0690327	0.0152884	exposure	TRUE	6.32e-06	inferred	zbYlxS	0.0865
genus Roseburia id.2012	rs302266	T	C	-0.0777312	0.0172985	exposure	TRUE	7.01e-06	inferred	zbYlxS	0.4006
genus Roseburia id.2012	rs75326254	C	T	-0.104628	0.0230897	exposure	TRUE	5.86e-06	inferred	zbYlxS	0.0755
genus Roseburia id.2012	rs55858165	A	C	0.179284	0.0404954	exposure	TRUE	9.54e-06	inferred	zbYlxS	0.0636
genus Roseburia id.2012	rs57466170	C	T	0.0741405	0.0171601	exposure	TRUE	1.56e-05	inferred	zbYlxS	0.0586
genus Roseburia id.2012	rs78753150	A	C	0.0968739	0.0214067	exposure	TRUE	6.03e-06	inferred	zbYlxS	0.2386
genus Ruminiclostridium5 id.11355	rs243585	C	G	-0.0585939	0.0121017	exposure	TRUE	1.29e-06	inferred	7OqKpn	0.3151
genus Ruminiclostridium5 id.11355	rs2286384	G	C	-0.0518814	0.0107482	exposure	TRUE	1.39e-06	inferred	7OqKpn	0.1372
genus Ruminiclostridium5 id.11355	rs79968837	A	G	-0.0950311	0.0193507	exposure	TRUE	9.06e-07	inferred	7OqKpn	0.4801
genus Ruminiclostridium5 id.11355	rs2482038	C	A	0.0518991	0.0108777	exposure	TRUE	1.83e-06	inferred	7OqKpn	0.0805
genus Ruminiclostridium5 id.11355	rs113753996	T	C	0.0820689	0.0174463	exposure	TRUE	2.55e-06	inferred	7OqKpn	0.501
genus Ruminiclostridium5 id.11355	rs1492620	T	C	-0.0830505	0.0180073	exposure	TRUE	3.99e-06	inferred	7OqKpn	0.3012
genus Ruminiclostridium5 id.11355	rs2791343	T	C	0.051717	0.0113369	exposure	TRUE	5.07e-06	inferred	7OqKpn	0.4384
genus Ruminiclostridium5 id.11355	rs10827477	A	G	-0.0547387	0.0115163	exposure	TRUE	2e-06	inferred	7OqKpn	0.34
genus Ruminiclostridium5 id.11355	rs6121460	G	A	0.0932955	0.0199206	exposure	TRUE	2.82e-06	inferred	7OqKpn	0.3181
genus Ruminiclostridium5 id.11355	rs2801960	C	G	0.0520975	0.0115111	exposure	TRUE	6.02e-06	inferred	7OqKpn	0.4533
genus Ruminiclostridium5 id.11355	rs8053158	A	G	-0.0740543	0.0159151	exposure	TRUE	3.27e-06	inferred	7OqKpn	0.0924
genus Ruminiclostridium5 id.11355	rs1223978	T	C	0.0484169	0.0108254	exposure	TRUE	7.73e-06	inferred	7OqKpn	0.0805
genus Ruminiclostridium5 id.11355	rs73002572	G	C	0.181548	0.0414078	exposure	TRUE	1.16e-05	inferred	7OqKpn	0.0547
genus Ruminiclostridium5 id.11355	rs2833828	G	A	0.0489617	0.0108702	exposure	TRUE	6.66e-06	inferred	7OqKpn	0.0686
genus Ruminiclostridium5 id.11355	rs4955951	A	G	-0.0713749	0.0165826	exposure	TRUE	1.68e-05	inferred	7OqKpn	0.1203
genus Ruminiclostridium6 id.11356	rs1756364	G	T	0.0999189	0.0197169	exposure	TRUE	4.03e-07	inferred	UJQTeP	0.0855
genus Ruminiclostridium6 id.11356	rs71414120	T	G	0.200894	0.0406434	exposure	TRUE	7.7e-07	inferred	UJQTeP	0.0358
genus Ruminiclostridium6 id.11356	rs61060922	T	G	0.15913	0.0322283	exposure	TRUE	7.91e-07	inferred	UJQTeP	0.2883
genus Ruminiclostridium6 id.11356	rs79968172	G	A	0.11614	0.0243083	exposure	TRUE	1.77e-06	inferred	UJQTeP	0.1213
genus Ruminiclostridium6 id.11356	rs77193512	A	G	0.0736533	0.0153163	exposure	TRUE	1.52e-06	inferred	UJQTeP	0.0795
genus Ruminiclostridium6 id.11356	rs11992182	A	C	0.0625299	0.0137876	exposure	TRUE	5.75e-06	inferred	UJQTeP	0.4702
genus Ruminiclostridium6 id.11356	rs72991535	T	G	0.135604	0.0295174	exposure	TRUE	4.35e-06	inferred	UJQTeP	0.1511
genus Ruminiclostridium6 id.11356	rs663262	T	C	-0.13498	0.0310715	exposure	TRUE	1.4e-05	inferred	UJQTeP	0.0447
genus Ruminiclostridium6 id.11356	rs9555756	A	C	-0.0804138	0.0176692	exposure	TRUE	5.34e-06	inferred	UJQTeP	0.0517
genus Ruminiclostridium6 id.11356	rs792058	G	A	0.0554234	0.0125423	exposure	TRUE	9.92e-06	inferred	UJQTeP	0.0795
genus Ruminiclostridium6 id.11356	rs10829821	T	C	-0.097606	0.0216072	exposure	TRUE	6.26e-06	inferred	UJQTeP	0.0765
genus Ruminiclostridium6 id.11356	rs67479537	T	C	0.118994	0.026487	exposure	TRUE	7.04e-06	inferred	UJQTeP	0.0596
genus Ruminiclostridium6 id.11356	rs1871858	C	G	-0.105422	0.0237274	exposure	TRUE	8.87e-06	inferred	UJQTeP	0.3181
genus Ruminiclostridium6 id.11356	rs116969552	A	G	-0.166823	0.0376681	exposure	TRUE	9.48e-06	inferred	UJQTeP	0.167
genus Ruminiclostridium6 id.11356	rs2548459	C	T	0.0554866	0.0122755	exposure	TRUE	6.18e-06	inferred	UJQTeP	0.4274
genus Ruminiclostridium6 id.11356	rs73176030	T	C	0.058665	0.013208	exposure	TRUE	8.93e-06	inferred	UJQTeP	0.0557
genus Ruminiclostridium6 id.11356	rs35362464	C	A	0.0720077	0.0165387	exposure	TRUE	1.34e-05	inferred	UJQTeP	0.1243
genus Ruminiclostridium9 id.11357	rs57665991	C	G	-0.0641507	0.0123339	exposure	TRUE	1.98e-07	inferred	Hphran	0.2386
genus Ruminiclostridium9 id.11357	rs12040548	G	T	0.0570422	0.0122359	exposure	TRUE	3.13e-06	inferred	Hphran	0.0915
genus Ruminiclostridium9 id.11357	rs115044523	G	A	-0.0980026	0.0202616	exposure	TRUE	1.32e-06	inferred	Hphran	0.3111
genus Ruminiclostridium9 id.11357	rs12419854	T	A	-0.0727975	0.0155594	exposure	TRUE	2.89e-06	inferred	Hphran	0.1779
genus Ruminiclostridium9 id.11357	rs6082461	A	C	0.0586425	0.0131004	exposure	TRUE	7.59e-06	inferred	Hphran	0.4503
genus Ruminiclostridium9 id.11357	rs113048721	C	G	0.0600735	0.0132737	exposure	TRUE	6.02e-06	inferred	Hphran	0.2386
genus Ruminiclostridium9 id.11357	rs918449	A	G	-0.0950908	0.0197177	exposure	TRUE	1.42e-06	inferred	Hphran	0.2068
genus Ruminiclostridium9 id.11357	rs73592673	A	T	-0.081629	0.0169515	exposure	TRUE	1.47e-06	inferred	Hphran	0.4145
genus Ruminiclostridium9 id.11357	rs79082720	C	G	0.0928576	0.0204871	exposure	TRUE	5.83e-06	inferred	Hphran	0.1471
genus Ruminiclostridium9 id.11357	rs74303178	T	C	0.0532742	0.0119274	exposure	TRUE	7.95e-06	inferred	Hphran	0.3201
genus Ruminiclostridium9 id.11357	rs13033315	T	A	0.0511195	0.0111418	exposure	TRUE	4.47e-06	inferred	Hphran	0.0905
genus Ruminiclostridium9 id.11357	rs9809789	C	T	-0.0717454	0.0159673	exposure	TRUE	7.01e-06	inferred	Hphran	0.0954
genus Ruminiclostridium9 id.11357	rs9522712	T	C	0.0699728	0.0154939	exposure	TRUE	6.3e-06	inferred	Hphran	0.0696
genus Ruminiclostridium9 id.11357	rs78191726	T	C	0.0944998	0.0210206	exposure	TRUE	6.94e-06	inferred	Hphran	0.1451
genus Ruminiclostridium9 id.11357	rs7137760	C	T	0.050797	0.0112182	exposure	TRUE	5.95e-06	inferred	Hphran	0.168
genus RuminococcaceaeNK4A214group id.11358	rs5994253	A	G	-0.0811302	0.0157621	exposure	TRUE	2.64e-07	inferred	EbA5vA	0.3907
genus RuminococcaceaeNK4A214group id.11358	rs136761	G	A	-0.0587521	0.0119155	exposure	TRUE	8.19e-07	inferred	EbA5vA	0.0408
genus RuminococcaceaeNK4A214group id.11358	rs11586410	G	A	-0.0863422	0.0169937	exposure	TRUE	3.76e-07	inferred	EbA5vA	0.1342
genus RuminococcaceaeNK4A214group id.11358	rs34576931	G	C	-0.0873312	0.0194886	exposure	TRUE	7.42e-06	inferred	EbA5vA	0.3658
genus RuminococcaceaeNK4A214group id.11358	rs114244418	C	G	-0.175266	0.0372779	exposure	TRUE	2.58e-06	inferred	EbA5vA	0.4513
genus RuminococcaceaeNK4A214group id.11358	rs4814689	C	T	-0.1083	0.0230708	exposure	TRUE	2.68e-06	inferred	EbA5vA	0.3052
genus RuminococcaceaeNK4A214group id.11358	rs73158814	C	G	-0.109257	0.0227458	exposure	TRUE	1.56e-06	inferred	EbA5vA	0.4294
genus RuminococcaceaeNK4A214group id.11358	rs12731	A	G	-0.0527684	0.0115053	exposure	TRUE	4.51e-06	inferred	EbA5vA	0.0775
genus RuminococcaceaeNK4A214group id.11358	rs7573569	T	C	0.107739	0.0233638	exposure	TRUE	4e-06	inferred	EbA5vA	0.0915
genus RuminococcaceaeNK4A214group id.11358	rs147475196	A	G	-0.133769	0.0295196	exposure	TRUE	5.86e-06	inferred	EbA5vA	0.0656
genus RuminococcaceaeNK4A214group id.11358	rs62027366	T	C	0.0615389	0.0137612	exposure	TRUE	7.75e-06	inferred	EbA5vA	0.0666
genus RuminococcaceaeNK4A214group id.11358	rs12642039	T	C	-0.0553003	0.0119397	exposure	TRUE	3.63e-06	inferred	EbA5vA	0.1461
genus RuminococcaceaeNK4A214group id.11358	rs35559912	T	C	-0.0925071	0.0203674	exposure	TRUE	5.57e-06	inferred	EbA5vA	0.2296
genus RuminococcaceaeNK4A214group id.11358	rs13087692	T	G	0.0574623	0.012594	exposure	TRUE	5.05e-06	inferred	EbA5vA	0.0497
genus RuminococcaceaeNK4A214group id.11358	rs6681678	C	T	-0.100174	0.024	exposure	TRUE	2.99e-05	inferred	EbA5vA	0.0736
genus RuminococcaceaeNK4A214group id.11358	rs11241747	C	T	0.0533858	0.0120035	exposure	TRUE	8.69e-06	inferred	EbA5vA	0.0716
genus RuminococcaceaeUCG002 id.11360	rs77564310	A	C	-0.0713093	0.0140855	exposure	TRUE	4.14e-07	inferred	nQoJ7Q	0.1382
genus RuminococcaceaeUCG002 id.11360	rs55793120	T	C	0.137396	0.027414	exposure	TRUE	5.39e-07	inferred	nQoJ7Q	0.1829
genus RuminococcaceaeUCG002 id.11360	rs10927423	C	A	-0.0713617	0.0147712	exposure	TRUE	1.36e-06	inferred	nQoJ7Q	0.0527
genus RuminococcaceaeUCG002 id.11360	rs67746927	C	G	-0.054237	0.0110357	exposure	TRUE	8.89e-07	inferred	nQoJ7Q	0.1322
genus RuminococcaceaeUCG002 id.11360	rs116974815	C	A	-0.189731	0.0396566	exposure	TRUE	1.72e-06	inferred	nQoJ7Q	0.1074
genus RuminococcaceaeUCG002 id.11360	rs7155595	C	A	0.0569929	0.0116986	exposure	TRUE	1.11e-06	inferred	nQoJ7Q	0.0577
genus RuminococcaceaeUCG002 id.11360	rs7120052	A	C	0.0624796	0.0135523	exposure	TRUE	4.02e-06	inferred	nQoJ7Q	0.2813
genus RuminococcaceaeUCG002 id.11360	rs10916131	C	T	-0.069333	0.0146753	exposure	TRUE	2.31e-06	inferred	nQoJ7Q	0.4175
genus RuminococcaceaeUCG002 id.11360	rs79016051	C	T	-0.0887747	0.0189424	exposure	TRUE	2.78e-06	inferred	nQoJ7Q	0.0865
genus RuminococcaceaeUCG002 id.11360	rs12463378	A	G	-0.0522061	0.0112086	exposure	TRUE	3.2e-06	inferred	nQoJ7Q	0.4583
genus RuminococcaceaeUCG002 id.11360	rs11750293	G	T	-0.0578304	0.0120512	exposure	TRUE	1.6e-06	inferred	nQoJ7Q	0.2664
genus RuminococcaceaeUCG002 id.11360	rs2265670	C	G	-0.0512404	0.0109287	exposure	TRUE	2.75e-06	inferred	nQoJ7Q	0.0507
genus RuminococcaceaeUCG002 id.11360	rs15256	C	T	0.0732376	0.016834	exposure	TRUE	1.36e-05	inferred	nQoJ7Q	0.0885
genus RuminococcaceaeUCG002 id.11360	rs882348	A	G	-0.0799946	0.0178618	exposure	TRUE	7.52e-06	inferred	nQoJ7Q	0.1213
genus RuminococcaceaeUCG002 id.11360	rs72874194	G	C	-0.0770289	0.016725	exposure	TRUE	4.11e-06	inferred	nQoJ7Q	0.3449
genus RuminococcaceaeUCG002 id.11360	rs6793778	C	T	-0.0558706	0.0125258	exposure	TRUE	8.18e-06	inferred	nQoJ7Q	0.4414
genus RuminococcaceaeUCG002 id.11360	rs7342369	C	A	-0.0527803	0.0116023	exposure	TRUE	5.39e-06	inferred	nQoJ7Q	0.2624
genus RuminococcaceaeUCG002 id.11360	rs10964441	G	A	-0.14906	0.034486	exposure	TRUE	1.54e-05	inferred	nQoJ7Q	0.1759
genus RuminococcaceaeUCG002 id.11360	rs11607472	A	G	-0.0780229	0.0176325	exposure	TRUE	9.65e-06	inferred	nQoJ7Q	0.3091
genus RuminococcaceaeUCG002 id.11360	rs7249614	A	G	-0.0492778	0.0110807	exposure	TRUE	8.7e-06	inferred	nQoJ7Q	0.3847
genus RuminococcaceaeUCG002 id.11360	rs76847269	A	G	0.163508	0.0356151	exposure	TRUE	4.41e-06	inferred	nQoJ7Q	0.0994
genus RuminococcaceaeUCG002 id.11360	rs6542556	A	G	0.050974	0.011406	exposure	TRUE	7.86e-06	inferred	nQoJ7Q	0.3231
genus RuminococcaceaeUCG002 id.11360	rs57079348	T	G	-0.076573	0.017282	exposure	TRUE	9.39e-06	inferred	nQoJ7Q	0.0567
genus RuminococcaceaeUCG002 id.11360	rs56030423	G	A	-0.0982874	0.0216344	exposure	TRUE	5.54e-06	inferred	nQoJ7Q	0.1789
genus RuminococcaceaeUCG002 id.11360	rs362417	G	C	-0.054863	0.0120984	exposure	TRUE	5.77e-06	inferred	nQoJ7Q	0.0905
genus RuminococcaceaeUCG002 id.11360	rs113147300	A	G	-0.075842	0.0164562	exposure	TRUE	4.05e-06	inferred	nQoJ7Q	0.1064
genus RuminococcaceaeUCG003 id.11361	rs73341549	T	C	-0.169857	0.0318768	exposure	TRUE	9.9e-08	inferred	VCWUN3	0.2177
genus RuminococcaceaeUCG003 id.11361	rs6759615	A	G	0.102523	0.0200204	exposure	TRUE	3.04e-07	inferred	VCWUN3	0.1014
genus RuminococcaceaeUCG003 id.11361	rs646327	G	A	0.0586696	0.011837	exposure	TRUE	7.18e-07	inferred	VCWUN3	0.2127
genus RuminococcaceaeUCG003 id.11361	rs11613919	G	T	0.0727604	0.0155716	exposure	TRUE	2.97e-06	inferred	VCWUN3	0.2863
genus RuminococcaceaeUCG003 id.11361	rs11243416	T	C	-0.0925653	0.0191203	exposure	TRUE	1.29e-06	inferred	VCWUN3	0.2803
genus RuminococcaceaeUCG003 id.11361	rs16959793	A	C	-0.062527	0.0131259	exposure	TRUE	1.9e-06	inferred	VCWUN3	0.3976
genus RuminococcaceaeUCG003 id.11361	rs4452755	A	C	-0.0634463	0.0134741	exposure	TRUE	2.49e-06	inferred	VCWUN3	0.3847
genus RuminococcaceaeUCG003 id.11361	rs10490280	C	T	-0.0672094	0.0143309	exposure	TRUE	2.73e-06	inferred	VCWUN3	0.3052
genus RuminococcaceaeUCG003 id.11361	rs4532474	G	A	0.0769231	0.017045	exposure	TRUE	6.39e-06	inferred	VCWUN3	0.1491
genus RuminococcaceaeUCG003 id.11361	rs4629039	T	A	0.0553742	0.0122659	exposure	TRUE	6.35e-06	inferred	VCWUN3	0.34
genus RuminococcaceaeUCG003 id.11361	rs2523124	T	C	-0.0546625	0.0120823	exposure	TRUE	6.06e-06	inferred	VCWUN3	0.4682
genus RuminococcaceaeUCG003 id.11361	rs3013089	G	A	-0.0551473	0.0120346	exposure	TRUE	4.6e-06	inferred	VCWUN3	0.0696
genus RuminococcaceaeUCG003 id.11361	rs78720113	A	G	-0.115348	0.0249601	exposure	TRUE	3.81e-06	inferred	VCWUN3	0.0507
genus RuminococcaceaeUCG003 id.11361	rs139730	G	C	-0.0577655	0.0130645	exposure	TRUE	9.8e-06	inferred	VCWUN3	0.0696
genus RuminococcaceaeUCG004 id.11362	rs6769553	A	G	0.0849743	0.0157451	exposure	TRUE	6.78e-08	inferred	JqpdJq	0.1412
genus RuminococcaceaeUCG004 id.11362	rs12125734	G	T	0.133972	0.0257417	exposure	TRUE	1.95e-07	inferred	JqpdJq	0.2714
genus RuminococcaceaeUCG004 id.11362	rs511258	G	A	-0.0757474	0.0162475	exposure	TRUE	3.13e-06	inferred	JqpdJq	0.0865
genus RuminococcaceaeUCG004 id.11362	rs2248146	T	C	0.0689452	0.0153649	exposure	TRUE	7.22e-06	inferred	JqpdJq	0.3221
genus RuminococcaceaeUCG004 id.11362	rs10976229	T	G	0.095976	0.0214554	exposure	TRUE	7.7e-06	inferred	JqpdJq	0.2207
genus RuminococcaceaeUCG004 id.11362	rs7569771	A	G	-0.075914	0.0170308	exposure	TRUE	8.29e-06	inferred	JqpdJq	0.2634
genus RuminococcaceaeUCG004 id.11362	rs872501	G	A	0.116125	0.025946	exposure	TRUE	7.62e-06	inferred	JqpdJq	0.4404
genus RuminococcaceaeUCG004 id.11362	rs550351	A	C	0.078587	0.018003	exposure	TRUE	1.27e-05	inferred	JqpdJq	0.2843
genus RuminococcaceaeUCG004 id.11362	rs3800154	A	C	-0.0797959	0.0177639	exposure	TRUE	7.06e-06	inferred	JqpdJq	0.169
genus RuminococcaceaeUCG004 id.11362	rs11961899	G	A	-0.0707825	0.0161381	exposure	TRUE	1.15e-05	inferred	JqpdJq	0.2167
genus RuminococcaceaeUCG004 id.11362	rs9818949	G	T	0.0859927	0.0188671	exposure	TRUE	5.17e-06	inferred	JqpdJq	0.1272
genus RuminococcaceaeUCG004 id.11362	rs7123615	C	G	-0.0786157	0.0179592	exposure	TRUE	1.2e-05	inferred	JqpdJq	0.2187
genus RuminococcaceaeUCG005 id.11363	rs10950694	T	C	0.0577628	0.011412	exposure	TRUE	4.16e-07	inferred	0DwbID	0.169
genus RuminococcaceaeUCG005 id.11363	rs34781347	G	A	0.188685	0.0386484	exposure	TRUE	1.05e-06	inferred	0DwbID	0.0974
genus RuminococcaceaeUCG005 id.11363	rs12288512	A	G	0.066635	0.0144356	exposure	TRUE	3.91e-06	inferred	0DwbID	0.4235
genus RuminococcaceaeUCG005 id.11363	rs60081663	C	G	0.158082	0.0319586	exposure	TRUE	7.56e-07	inferred	0DwbID	0.0477
genus RuminococcaceaeUCG005 id.11363	rs114279581	A	G	-0.146604	0.0316034	exposure	TRUE	3.5e-06	inferred	0DwbID	0.1799
genus RuminococcaceaeUCG005 id.11363	rs12458218	T	C	0.0677322	0.0144525	exposure	TRUE	2.78e-06	inferred	0DwbID	0.1769
genus RuminococcaceaeUCG005 id.11363	rs35166120	C	G	-0.0686153	0.0146252	exposure	TRUE	2.71e-06	inferred	0DwbID	0.1521
genus RuminococcaceaeUCG005 id.11363	rs7555878	A	G	0.0586677	0.0125277	exposure	TRUE	2.83e-06	inferred	0DwbID	0.0596
genus RuminococcaceaeUCG005 id.11363	rs394449	A	T	0.0692909	0.0148712	exposure	TRUE	3.17e-06	inferred	0DwbID	0.1849
genus RuminococcaceaeUCG005 id.11363	rs10873449	T	C	0.0654843	0.0143973	exposure	TRUE	5.41e-06	inferred	0DwbID	0.1789
genus RuminococcaceaeUCG005 id.11363	rs2893871	G	A	-0.073644	0.015548	exposure	TRUE	2.17e-06	inferred	0DwbID	0.0507
genus RuminococcaceaeUCG005 id.11363	rs72776570	C	A	0.087067	0.0197179	exposure	TRUE	1.01e-05	inferred	0DwbID	0.0527
genus RuminococcaceaeUCG005 id.11363	rs898577	T	C	-0.123012	0.0286671	exposure	TRUE	1.78e-05	inferred	0DwbID	0.0825
genus RuminococcaceaeUCG005 id.11363	rs7449320	C	A	0.0599163	0.0130836	exposure	TRUE	4.66e-06	inferred	0DwbID	0.2207
genus RuminococcaceaeUCG005 id.11363	rs10937802	G	A	0.0755811	0.0168226	exposure	TRUE	7.03e-06	inferred	0DwbID	0.2803
genus RuminococcaceaeUCG005 id.11363	rs7586445	G	A	0.0782349	0.0176458	exposure	TRUE	9.27e-06	inferred	0DwbID	0.1262
genus RuminococcaceaeUCG005 id.11363	rs55793120	T	C	0.121548	0.0279546	exposure	TRUE	1.37e-05	inferred	0DwbID	0.0547
genus RuminococcaceaeUCG009 id.11366	rs8009993	G	C	-0.135936	0.0244857	exposure	TRUE	2.83e-08	inferred	4wz89S	0.1799
genus RuminococcaceaeUCG009 id.11366	rs1550196	G	A	0.130842	0.0262478	exposure	TRUE	6.2e-07	inferred	4wz89S	0.3509
genus RuminococcaceaeUCG009 id.11366	rs4708333	T	G	-0.084033	0.0174757	exposure	TRUE	1.52e-06	inferred	4wz89S	0.1064
genus RuminococcaceaeUCG009 id.11366	rs61779334	G	C	-0.138137	0.0292072	exposure	TRUE	2.25e-06	inferred	4wz89S	0.1173
genus RuminococcaceaeUCG009 id.11366	rs4079028	C	T	0.0915623	0.019936	exposure	TRUE	4.37e-06	inferred	4wz89S	0.3141
genus RuminococcaceaeUCG009 id.11366	rs2058609	A	G	0.0816464	0.017472	exposure	TRUE	2.97e-06	inferred	4wz89S	0.2366
genus RuminococcaceaeUCG009 id.11366	rs12508214	C	T	-0.0774649	0.0168937	exposure	TRUE	4.53e-06	inferred	4wz89S	0.1938
genus RuminococcaceaeUCG009 id.11366	rs9558661	T	C	-0.0897823	0.0200739	exposure	TRUE	7.73e-06	inferred	4wz89S	0.3022
genus RuminococcaceaeUCG009 id.11366	rs758191	T	G	0.17702	0.0375113	exposure	TRUE	2.37e-06	inferred	4wz89S	0.1044
genus RuminococcaceaeUCG009 id.11366	rs2192926	A	G	-0.089048	0.0192989	exposure	TRUE	3.95e-06	inferred	4wz89S	0.4612
genus RuminococcaceaeUCG009 id.11366	rs113006825	T	C	-0.0928893	0.0208035	exposure	TRUE	8e-06	inferred	4wz89S	0.0636
genus RuminococcaceaeUCG009 id.11366	rs138460696	A	G	0.139274	0.0315794	exposure	TRUE	1.03e-05	inferred	4wz89S	0.0974
genus RuminococcaceaeUCG009 id.11366	rs6952765	G	A	0.0732099	0.0166777	exposure	TRUE	1.14e-05	inferred	4wz89S	0.1292
[truncated: 820 more rows]

## Sheet: Table 2
Table 2 Instrumental variables of plasma metabolites after clumping and exclusion of week IVs
Metabolite	SNP	effect_allele.exposure	other_allele.exposure	beta.exposure	se.exposure	eaf.exposure	exposure	mr_keep.exposure	pval.exposure	pval_origin.exposure	id.exposure
5-acetylamino-6-amino-3-methyluracil levels	rs72778718	C	T	-0.1428	0.0315591	0.0736201	exposure	TRUE	6.04e-06	inferred	zqUNzF
5-acetylamino-6-amino-3-methyluracil levels	rs76995020	C	T	0.190044	0.0419604	0.0376669	exposure	TRUE	5.92e-06	inferred	zqUNzF
5-acetylamino-6-amino-3-methyluracil levels	rs4500980	A	C	-0.0935562	0.0209129	0.179482	exposure	TRUE	7.69e-06	inferred	zqUNzF
5-acetylamino-6-amino-3-methyluracil levels	rs111686583	C	T	-0.218769	0.0457802	0.0303826	exposure	TRUE	1.76e-06	inferred	zqUNzF
5-acetylamino-6-amino-3-methyluracil levels	rs116424528	T	C	-0.356897	0.0803966	0.00985191	exposure	TRUE	9.03e-06	inferred	zqUNzF
5-acetylamino-6-amino-3-methyluracil levels	rs138904930	T	C	-0.302467	0.0587761	0.0179784	exposure	TRUE	2.66e-07	inferred	zqUNzF
5-acetylamino-6-amino-3-methyluracil levels	rs28491826	G	C	-0.0913141	0.0198411	0.199507	exposure	TRUE	4.18e-06	inferred	zqUNzF
5-acetylamino-6-amino-3-methyluracil levels	rs116021793	A	G	-0.240225	0.052698	0.023186	exposure	TRUE	5.15e-06	inferred	zqUNzF
5-acetylamino-6-amino-3-methyluracil levels	rs3884606	A	G	-0.0782774	0.0158061	0.531943	exposure	TRUE	7.33e-07	inferred	zqUNzF
5-acetylamino-6-amino-3-methyluracil levels	rs118168871	T	C	-0.322212	0.0683321	0.0137356	exposure	TRUE	2.41e-06	inferred	zqUNzF
5-acetylamino-6-amino-3-methyluracil levels	rs117473599	A	G	-0.21399	0.044982	0.030902	exposure	TRUE	1.96e-06	inferred	zqUNzF
5-acetylamino-6-amino-3-methyluracil levels	rs186678652	G	A	-0.322589	0.0689521	0.0135356	exposure	TRUE	2.89e-06	inferred	zqUNzF
5-acetylamino-6-amino-3-methyluracil levels	rs1495741	A	G	-0.383631	0.01834	0.773699	exposure	TRUE	3.69e-97	inferred	zqUNzF
5-acetylamino-6-amino-3-methyluracil levels	rs74496890	C	T	-0.185067	0.0385401	0.0446713	exposure	TRUE	1.57e-06	inferred	zqUNzF
5-acetylamino-6-amino-3-methyluracil levels	rs142114163	G	T	-0.269205	0.0608845	0.0174529	exposure	TRUE	9.8e-06	inferred	zqUNzF
5-acetylamino-6-amino-3-methyluracil levels	rs1108456	T	C	0.0718685	0.0161834	0.394632	exposure	TRUE	8.96e-06	inferred	zqUNzF
5-acetylamino-6-amino-3-methyluracil levels	rs150120849	A	G	-0.287333	0.0645675	0.0152566	exposure	TRUE	8.58e-06	inferred	zqUNzF
5-acetylamino-6-amino-3-methyluracil levels	rs220835	A	G	0.0740757	0.0160329	0.558292	exposure	TRUE	3.83e-06	inferred	zqUNzF
5-acetylamino-6-amino-3-methyluracil levels	rs76829461	T	G	0.315978	0.0712521	0.0125688	exposure	TRUE	9.22e-06	inferred	zqUNzF
5-acetylamino-6-amino-3-methyluracil levels	rs11220906	T	C	0.121018	0.0266584	0.0972486	exposure	TRUE	5.64e-06	inferred	zqUNzF
5-acetylamino-6-amino-3-methyluracil levels	rs73198941	T	C	-0.177052	0.0376442	0.0458469	exposure	TRUE	2.56e-06	inferred	zqUNzF
5-acetylamino-6-amino-3-methyluracil levels	rs4516123	G	A	0.0878239	0.0196273	0.793414	exposure	TRUE	7.66e-06	inferred	zqUNzF
5-acetylamino-6-amino-3-methyluracil levels	rs2472297	T	C	0.121476	0.0180871	0.250532	exposure	TRUE	1.87e-11	inferred	zqUNzF
5-acetylamino-6-amino-3-methyluracil levels	rs139283559	C	T	-0.396756	0.0891982	0.00787749	exposure	TRUE	8.67e-06	inferred	zqUNzF
5-acetylamino-6-amino-3-methyluracil levels	rs72760522	A	G	0.0865353	0.0193313	0.22392	exposure	TRUE	7.59e-06	inferred	zqUNzF
5-acetylamino-6-amino-3-methyluracil levels	rs12452413	T	G	-0.070884	0.0159518	0.578418	exposure	TRUE	8.85e-06	inferred	zqUNzF
5-acetylamino-6-amino-3-methyluracil levels	rs118074685	C	T	0.188868	0.0354652	0.0510102	exposure	TRUE	1.01e-07	inferred	zqUNzF
5-acetylamino-6-amino-3-methyluracil levels	rs11653698	C	T	-0.119903	0.0259024	0.114868	exposure	TRUE	3.67e-06	inferred	zqUNzF
5-acetylamino-6-amino-3-methyluracil levels	rs115086462	T	G	-0.181393	0.038257	0.044948	exposure	TRUE	2.12e-06	inferred	zqUNzF
5-acetylamino-6-amino-3-methyluracil levels	rs13044558	C	T	-0.0749452	0.015995	0.415228	exposure	TRUE	2.79e-06	inferred	zqUNzF
5-acetylamino-6-amino-3-methyluracil levels	rs745659	C	T	-0.0783272	0.0160619	0.556917	exposure	TRUE	1.08e-06	inferred	zqUNzF
5-acetylamino-6-amino-3-methyluracil levels	rs150000692	A	G	-0.380872	0.0859599	0.00864681	exposure	TRUE	9.39e-06	inferred	zqUNzF
Laurate (12:0) levels	rs79346115	G	A	-0.267508	0.0604477	0.0152461	exposure	TRUE	9.62e-06	inferred	lPmns7
Laurate (12:0) levels	rs1429226	G	A	0.125497	0.0278816	0.0739141	exposure	TRUE	6.76e-06	inferred	lPmns7
Laurate (12:0) levels	rs55763646	A	G	-0.101091	0.0219345	0.1313	exposure	TRUE	4.05e-06	inferred	lPmns7
Laurate (12:0) levels	rs112924858	T	C	-0.251497	0.0563114	0.0176975	exposure	TRUE	7.96e-06	inferred	lPmns7
Laurate (12:0) levels	rs7672067	A	G	-0.0813389	0.0179098	0.782237	exposure	TRUE	5.58e-06	inferred	lPmns7
Laurate (12:0) levels	rs112066106	C	T	0.475705	0.104463	0.00505851	exposure	TRUE	5.27e-06	inferred	lPmns7
Laurate (12:0) levels	rs6870663	A	G	0.0779082	0.0170594	0.709615	exposure	TRUE	4.95e-06	inferred	lPmns7
Laurate (12:0) levels	rs78325276	C	T	-0.11016	0.0247803	0.100049	exposure	TRUE	8.77e-06	inferred	lPmns7
Laurate (12:0) levels	rs6936162	C	T	0.341393	0.0746507	0.00974184	exposure	TRUE	4.8e-06	inferred	lPmns7
Laurate (12:0) levels	rs11574245	C	T	0.110437	0.0247152	0.0982885	exposure	TRUE	7.88e-06	inferred	lPmns7
Laurate (12:0) levels	rs10967866	A	G	0.0758339	0.0158578	0.3794	exposure	TRUE	1.73e-06	inferred	lPmns7
Laurate (12:0) levels	rs6478954	T	G	-0.0738164	0.016127	0.306859	exposure	TRUE	4.71e-06	inferred	lPmns7
Laurate (12:0) levels	rs146947505	A	G	0.267154	0.0581279	0.016285	exposure	TRUE	4.31e-06	inferred	lPmns7
Laurate (12:0) levels	rs9530611	A	G	0.117209	0.0262823	0.0919752	exposure	TRUE	8.21e-06	inferred	lPmns7
Laurate (12:0) levels	rs1201422	T	A	0.0764264	0.0153736	0.609184	exposure	TRUE	6.65e-07	inferred	lPmns7
Laurate (12:0) levels	rs147937461	A	C	0.221574	0.0488234	0.0233897	exposure	TRUE	5.67e-06	inferred	lPmns7
Laurate (12:0) levels	rs34642338	A	G	0.0713016	0.0154942	0.349324	exposure	TRUE	4.19e-06	inferred	lPmns7
Laurate (12:0) levels	rs140887328	T	C	0.319521	0.0684252	0.0118009	exposure	TRUE	3.02e-06	inferred	lPmns7
Laurate (12:0) levels	rs7255529	G	A	0.0712642	0.0161226	0.66016	exposure	TRUE	9.86e-06	inferred	lPmns7
1-lignoceroyl-GPC (24:0) levels	rs61824986	A	G	-0.119213	0.026562	0.0984121	exposure	TRUE	7.19e-06	inferred	MdEIWV
1-lignoceroyl-GPC (24:0) levels	rs902130	T	C	-0.0719723	0.0161842	0.352165	exposure	TRUE	8.7e-06	inferred	MdEIWV
1-lignoceroyl-GPC (24:0) levels	rs77346854	T	G	0.117984	0.026047	0.0982143	exposure	TRUE	5.91e-06	inferred	MdEIWV
1-lignoceroyl-GPC (24:0) levels	rs67802215	T	C	-0.0942284	0.0206173	0.170453	exposure	TRUE	4.87e-06	inferred	MdEIWV
1-lignoceroyl-GPC (24:0) levels	rs62190280	A	G	0.0973558	0.0219145	0.143725	exposure	TRUE	8.89e-06	inferred	MdEIWV
1-lignoceroyl-GPC (24:0) levels	rs12492889	G	A	-0.0757283	0.0161055	0.374311	exposure	TRUE	2.58e-06	inferred	MdEIWV
1-lignoceroyl-GPC (24:0) levels	rs77787114	C	T	-0.325387	0.0655761	0.0135119	exposure	TRUE	6.98e-07	inferred	MdEIWV
1-lignoceroyl-GPC (24:0) levels	rs118032635	C	T	-0.308428	0.0689155	0.0127423	exposure	TRUE	7.62e-06	inferred	MdEIWV
1-lignoceroyl-GPC (24:0) levels	rs17575985	C	T	-0.0927512	0.0187981	0.212978	exposure	TRUE	8.05e-07	inferred	MdEIWV
1-lignoceroyl-GPC (24:0) levels	rs139195718	T	C	0.231575	0.0495659	0.0253546	exposure	TRUE	2.98e-06	inferred	MdEIWV
1-lignoceroyl-GPC (24:0) levels	rs35411360	C	A	-0.212395	0.0466599	0.0283537	exposure	TRUE	5.31e-06	inferred	MdEIWV
1-lignoceroyl-GPC (24:0) levels	rs174560	C	T	-0.135833	0.0166808	0.308773	exposure	TRUE	3.85e-16	inferred	MdEIWV
1-lignoceroyl-GPC (24:0) levels	rs78773001	G	A	0.144497	0.0323656	0.0608685	exposure	TRUE	8.02e-06	inferred	MdEIWV
1-lignoceroyl-GPC (24:0) levels	rs16960724	G	C	0.286521	0.0634384	0.0149363	exposure	TRUE	6.29e-06	inferred	MdEIWV
1-lignoceroyl-GPC (24:0) levels	rs62052947	G	A	0.162537	0.0347193	0.0526284	exposure	TRUE	2.85e-06	inferred	MdEIWV
1-lignoceroyl-GPC (24:0) levels	rs1042580	C	T	-0.0751005	0.0163991	0.372562	exposure	TRUE	4.66e-06	inferred	MdEIWV
Gamma-glutamyl-alpha-lysine levels	rs7527896	T	C	0.0768445	0.0173384	0.295691	exposure	TRUE	9.33e-06	inferred	CUrWN1
Gamma-glutamyl-alpha-lysine levels	rs2602788	C	T	0.0716949	0.0154991	0.53222	exposure	TRUE	3.73e-06	inferred	CUrWN1
Gamma-glutamyl-alpha-lysine levels	rs114821088	G	A	-0.298383	0.0632078	0.0155919	exposure	TRUE	2.35e-06	inferred	CUrWN1
Gamma-glutamyl-alpha-lysine levels	rs137975275	A	G	-0.27602	0.0616821	0.0159607	exposure	TRUE	7.65e-06	inferred	CUrWN1
Gamma-glutamyl-alpha-lysine levels	rs11709019	A	G	-0.0947165	0.0197407	0.189255	exposure	TRUE	1.6e-06	inferred	CUrWN1
Gamma-glutamyl-alpha-lysine levels	rs58352533	T	A	0.167454	0.0317515	0.0623028	exposure	TRUE	1.34e-07	inferred	CUrWN1
Gamma-glutamyl-alpha-lysine levels	rs76558830	A	G	0.253691	0.0558215	0.0192891	exposure	TRUE	5.5e-06	inferred	CUrWN1
Gamma-glutamyl-alpha-lysine levels	rs185568433	C	T	-0.193202	0.0436903	0.0315134	exposure	TRUE	9.78e-06	inferred	CUrWN1
Gamma-glutamyl-alpha-lysine levels	rs74717771	C	T	0.0725431	0.0155724	0.410538	exposure	TRUE	3.19e-06	inferred	CUrWN1
Gamma-glutamyl-alpha-lysine levels	rs10943075	G	A	-0.0949375	0.0213856	0.161404	exposure	TRUE	9.02e-06	inferred	CUrWN1
Gamma-glutamyl-alpha-lysine levels	rs12193858	T	A	0.115865	0.0241011	0.120369	exposure	TRUE	1.53e-06	inferred	CUrWN1
Gamma-glutamyl-alpha-lysine levels	rs287924	A	T	-0.0834551	0.0170294	0.708333	exposure	TRUE	9.55e-07	inferred	CUrWN1
Gamma-glutamyl-alpha-lysine levels	rs186956449	T	C	-0.797691	0.163401	0.00224596	exposure	TRUE	1.05e-06	inferred	CUrWN1
Gamma-glutamyl-alpha-lysine levels	rs2299564	T	G	0.23952	0.0539179	0.0210751	exposure	TRUE	8.9e-06	inferred	CUrWN1
Gamma-glutamyl-alpha-lysine levels	rs189868424	A	G	-0.263277	0.0573887	0.0185706	exposure	TRUE	4.48e-06	inferred	CUrWN1
Gamma-glutamyl-alpha-lysine levels	rs12375901	T	C	0.263875	0.0573943	0.0186709	exposure	TRUE	4.27e-06	inferred	CUrWN1
Gamma-glutamyl-alpha-lysine levels	rs60870204	G	A	0.189444	0.0425775	0.0340826	exposure	TRUE	8.61e-06	inferred	CUrWN1
Gamma-glutamyl-alpha-lysine levels	rs78855118	T	C	0.133135	0.0294749	0.0708566	exposure	TRUE	6.28e-06	inferred	CUrWN1
Gamma-glutamyl-alpha-lysine levels	rs2010497	C	A	0.0978163	0.0217735	0.150154	exposure	TRUE	7.04e-06	inferred	CUrWN1
Gamma-glutamyl-alpha-lysine levels	rs150231561	C	T	0.27551	0.0613569	0.0162612	exposure	TRUE	7.11e-06	inferred	CUrWN1
Gamma-glutamyl-alpha-lysine levels	rs3742581	C	T	0.0773545	0.0171406	0.296707	exposure	TRUE	6.39e-06	inferred	CUrWN1
Gamma-glutamyl-alpha-lysine levels	rs2738898	T	C	0.0740868	0.0155168	0.572036	exposure	TRUE	1.8e-06	inferred	CUrWN1
Gamma-glutamyl-alpha-lysine levels	rs181858984	A	G	0.276775	0.0615939	0.0162771	exposure	TRUE	7e-06	inferred	CUrWN1
Gamma-glutamyl-alpha-lysine levels	rs924135	T	A	0.073879	0.0160059	0.611424	exposure	TRUE	3.92e-06	inferred	CUrWN1
Gamma-glutamyl-alpha-lysine levels	rs355916	A	T	-0.274442	0.0578914	0.017868	exposure	TRUE	2.13e-06	inferred	CUrWN1
Gamma-glutamyl-alpha-lysine levels	rs9925773	G	A	0.0963073	0.0173669	0.728248	exposure	TRUE	2.93e-08	inferred	CUrWN1
Gamma-glutamyl-alpha-lysine levels	rs141140983	G	A	-0.38511	0.0833674	0.00864588	exposure	TRUE	3.85e-06	inferred	CUrWN1
Gamma-glutamyl-alpha-lysine levels	rs9893567	A	G	0.0767006	0.0172152	0.716024	exposure	TRUE	8.37e-06	inferred	CUrWN1
Gamma-glutamyl-alpha-lysine levels	rs72869106	C	G	-0.347375	0.0716786	0.0117962	exposure	TRUE	1.26e-06	inferred	CUrWN1
Gamma-glutamyl-alpha-lysine levels	rs73050850	A	T	0.294517	0.0629785	0.0156002	exposure	TRUE	2.92e-06	inferred	CUrWN1
Gamma-glutamyl-alpha-lysine levels	rs34954771	C	T	0.0694562	0.0156414	0.423337	exposure	TRUE	8.97e-06	inferred	CUrWN1
Gamma-glutamyl-alpha-lysine levels	rs2006092	G	A	-0.081102	0.0159703	0.373802	exposure	TRUE	3.81e-07	inferred	CUrWN1
Gamma-glutamyl-alpha-lysine levels	rs60296118	T	C	-0.23204	0.0339889	0.0542739	exposure	TRUE	8.67e-12	inferred	CUrWN1
N2,n2-dimethylguanosine levels	rs186217680	T	C	0.329017	0.0727932	0.00928188	exposure	TRUE	6.19e-06	inferred	2axtlb
N2,n2-dimethylguanosine levels	rs11803990	G	C	0.122385	0.0268663	0.0744877	exposure	TRUE	5.23e-06	inferred	2axtlb
N2,n2-dimethylguanosine levels	rs145979074	T	C	0.353517	0.074216	0.00918555	exposure	TRUE	1.9e-06	inferred	2axtlb
N2,n2-dimethylguanosine levels	rs6704782	T	A	-0.0931593	0.0167526	0.230577	exposure	TRUE	2.68e-08	inferred	2axtlb
N2,n2-dimethylguanosine levels	rs2128866	T	G	-0.0646868	0.014533	0.391683	exposure	TRUE	8.55e-06	inferred	2axtlb
N2,n2-dimethylguanosine levels	rs150370225	A	G	-0.269782	0.0609098	0.0139109	exposure	TRUE	9.46e-06	inferred	2axtlb
N2,n2-dimethylguanosine levels	rs72979812	A	G	0.243983	0.0490132	0.021343	exposure	TRUE	6.43e-07	inferred	2axtlb
N2,n2-dimethylguanosine levels	rs78307818	A	G	0.15342	0.0327636	0.0495227	exposure	TRUE	2.83e-06	inferred	2axtlb
N2,n2-dimethylguanosine levels	rs9299178	C	T	-0.0988014	0.0205107	0.142041	exposure	TRUE	1.46e-06	inferred	2axtlb
N2,n2-dimethylguanosine levels	rs72761290	A	C	0.121595	0.0274513	0.0754562	exposure	TRUE	9.45e-06	inferred	2axtlb
N2,n2-dimethylguanosine levels	rs28540578	C	G	0.205256	0.0451572	0.0252142	exposure	TRUE	5.48e-06	inferred	2axtlb
N2,n2-dimethylguanosine levels	rs72835848	T	C	0.178642	0.0400386	0.0326869	exposure	TRUE	8.13e-06	inferred	2axtlb
N2,n2-dimethylguanosine levels	rs12791153	T	A	-0.124543	0.0269705	0.0746343	exposure	TRUE	3.88e-06	inferred	2axtlb
N2,n2-dimethylguanosine levels	rs144715999	T	C	-0.170892	0.0345026	0.0461943	exposure	TRUE	7.31e-07	inferred	2axtlb
N2,n2-dimethylguanosine levels	rs11110758	C	G	0.0752996	0.0160192	0.265796	exposure	TRUE	2.59e-06	inferred	2axtlb
N2,n2-dimethylguanosine levels	rs150015679	C	G	0.195403	0.0427391	0.0281208	exposure	TRUE	4.83e-06	inferred	2axtlb
N2,n2-dimethylguanosine levels	rs149350392	T	C	0.220663	0.0491089	0.0216069	exposure	TRUE	7.01e-06	inferred	2axtlb
N2,n2-dimethylguanosine levels	rs4997081	C	G	-0.081632	0.0180585	0.191514	exposure	TRUE	6.17e-06	inferred	2axtlb
1-palmitoyl-2-docosahexaenoyl-gpc (16:0/22:6) levels	rs80077444	C	T	-0.172258	0.0349599	0.0474196	exposure	TRUE	8.34e-07	inferred	qkepJJ
1-palmitoyl-2-docosahexaenoyl-gpc (16:0/22:6) levels	rs11207979	A	G	-0.0960105	0.0155838	0.341321	exposure	TRUE	7.23e-10	inferred	qkepJJ
1-palmitoyl-2-docosahexaenoyl-gpc (16:0/22:6) levels	rs1653774	C	G	-0.0874035	0.0196376	0.816293	exposure	TRUE	8.55e-06	inferred	qkepJJ
1-palmitoyl-2-docosahexaenoyl-gpc (16:0/22:6) levels	rs45596438	A	C	-0.195336	0.0435142	0.0298897	exposure	TRUE	7.16e-06	inferred	qkepJJ
1-palmitoyl-2-docosahexaenoyl-gpc (16:0/22:6) levels	rs3094415	G	T	0.118907	0.0268412	0.912926	exposure	TRUE	9.42e-06	inferred	qkepJJ
1-palmitoyl-2-docosahexaenoyl-gpc (16:0/22:6) levels	rs72627915	A	C	-0.0913356	0.020576	0.159242	exposure	TRUE	9.04e-06	inferred	qkepJJ
1-palmitoyl-2-docosahexaenoyl-gpc (16:0/22:6) levels	rs375462300	T	A	0.240455	0.0514285	0.0221045	exposure	TRUE	2.93e-06	inferred	qkepJJ
1-palmitoyl-2-docosahexaenoyl-gpc (16:0/22:6) levels	rs181815661	T	A	-0.396175	0.0894442	0.00697816	exposure	TRUE	9.45e-06	inferred	qkepJJ
1-palmitoyl-2-docosahexaenoyl-gpc (16:0/22:6) levels	rs76138881	C	A	-0.138534	0.0291412	0.0699964	exposure	TRUE	2e-06	inferred	qkepJJ
1-palmitoyl-2-docosahexaenoyl-gpc (16:0/22:6) levels	rs79511864	C	T	0.231815	0.0512014	0.0219447	exposure	TRUE	5.97e-06	inferred	qkepJJ
1-palmitoyl-2-docosahexaenoyl-gpc (16:0/22:6) levels	rs75477351	C	A	-0.204251	0.0457926	0.0274531	exposure	TRUE	8.18e-06	inferred	qkepJJ
1-palmitoyl-2-docosahexaenoyl-gpc (16:0/22:6) levels	rs3734398	C	T	-0.149909	0.0150506	0.425255	exposure	TRUE	2.27e-23	inferred	qkepJJ
1-palmitoyl-2-docosahexaenoyl-gpc (16:0/22:6) levels	rs72904150	T	C	-0.184051	0.0403961	0.0358837	exposure	TRUE	5.21e-06	inferred	qkepJJ
1-palmitoyl-2-docosahexaenoyl-gpc (16:0/22:6) levels	rs17145750	T	C	-0.103854	0.0207038	0.154154	exposure	TRUE	5.27e-07	inferred	qkepJJ
1-palmitoyl-2-docosahexaenoyl-gpc (16:0/22:6) levels	rs12554087	A	G	-0.0934753	0.0210264	0.151048	exposure	TRUE	8.76e-06	inferred	qkepJJ
1-palmitoyl-2-docosahexaenoyl-gpc (16:0/22:6) levels	rs174546	T	C	-0.165729	0.0157617	0.338526	exposure	TRUE	7.39e-26	inferred	qkepJJ
1-palmitoyl-2-docosahexaenoyl-gpc (16:0/22:6) levels	rs964184	C	G	-0.118755	0.0221652	0.868757	exposure	TRUE	8.43e-08	inferred	qkepJJ
1-palmitoyl-2-docosahexaenoyl-gpc (16:0/22:6) levels	rs12425245	T	A	-0.177402	0.0326393	0.0558055	exposure	TRUE	5.47e-08	inferred	qkepJJ
1-palmitoyl-2-docosahexaenoyl-gpc (16:0/22:6) levels	rs117740643	A	G	0.186012	0.0417451	0.0327023	exposure	TRUE	8.35e-06	inferred	qkepJJ
1-palmitoyl-2-docosahexaenoyl-gpc (16:0/22:6) levels	rs8042993	C	G	0.093422	0.0195767	0.180752	exposure	TRUE	1.82e-06	inferred	qkepJJ
1-palmitoyl-2-docosahexaenoyl-gpc (16:0/22:6) levels	rs7209612	C	T	-0.0771389	0.0152926	0.594473	exposure	TRUE	4.55e-07	inferred	qkepJJ
1-palmitoyl-2-docosahexaenoyl-gpc (16:0/22:6) levels	rs6079653	G	T	0.0774604	0.0172203	0.744381	exposure	TRUE	6.85e-06	inferred	qkepJJ
1-palmitoyl-2-docosahexaenoyl-gpc (16:0/22:6) levels	rs142800334	A	G	0.324072	0.0662195	0.0130313	exposure	TRUE	9.89e-07	inferred	qkepJJ
Blood sugar levels	rs4653831	A	G	-0.0738152	0.0166353	0.323267	exposure	TRUE	9.11e-06	inferred	MvZr6t
Blood sugar levels	rs11681856	C	A	0.0958297	0.020764	0.162648	exposure	TRUE	3.93e-06	inferred	MvZr6t
Blood sugar levels	rs560887	C	T	0.0846925	0.016843	0.706539	exposure	TRUE	4.95e-07	inferred	MvZr6t
Blood sugar levels	rs12693205	C	T	-0.0683732	0.0154727	0.5299	exposure	TRUE	9.92e-06	inferred	MvZr6t
Blood sugar levels	rs1233267	A	T	-0.249183	0.0562826	0.0187924	exposure	TRUE	9.54e-06	inferred	MvZr6t
Blood sugar levels	rs13036096	G	C	0.074896	0.0160457	0.3648	exposure	TRUE	3.05e-06	inferred	MvZr6t
Blood sugar levels	rs116236143	A	G	0.227045	0.0459839	0.0286652	exposure	TRUE	7.91e-07	inferred	MvZr6t
Blood sugar levels	rs79383639	T	A	-0.22876	0.050741	0.0239388	exposure	TRUE	6.53e-06	inferred	MvZr6t
Blood sugar levels	rs6866652	C	T	0.0743179	0.0155148	0.556554	exposure	TRUE	1.67e-06	inferred	MvZr6t
Blood sugar levels	rs9458755	A	G	-0.09129	0.0192737	0.211461	exposure	TRUE	2.17e-06	inferred	MvZr6t
Blood sugar levels	rs78846929	A	G	1.04099	0.196314	0.00154017	exposure	TRUE	1.14e-07	inferred	MvZr6t
Blood sugar levels	rs1799884	T	C	0.103379	0.0203658	0.170672	exposure	TRUE	3.85e-07	inferred	MvZr6t
Blood sugar levels	rs7795555	G	C	0.132572	0.0298263	0.0715712	exposure	TRUE	8.8e-06	inferred	MvZr6t
Blood sugar levels	rs117029301	C	G	0.249335	0.054935	0.0203453	exposure	TRUE	5.66e-06	inferred	MvZr6t
Blood sugar levels	rs12802613	A	G	-0.252501	0.0567633	0.018938	exposure	TRUE	8.65e-06	inferred	MvZr6t
Blood sugar levels	rs138778623	C	G	-0.325195	0.0735153	0.0112304	exposure	TRUE	9.71e-06	inferred	MvZr6t
Blood sugar levels	rs12871654	C	G	0.0797881	0.01622	0.359315	exposure	TRUE	8.69e-07	inferred	MvZr6t
Blood sugar levels	rs145375738	A	T	0.388026	0.0775635	0.0100667	exposure	TRUE	5.65e-07	inferred	MvZr6t
Blood sugar levels	rs57917059	A	C	0.122655	0.0269938	0.0909597	exposure	TRUE	5.52e-06	inferred	MvZr6t
Blood sugar levels	rs116979168	A	G	0.163473	0.0363276	0.0488276	exposure	TRUE	6.8e-06	inferred	MvZr6t
Blood sugar levels	rs8041505	A	G	-0.193451	0.0409487	0.0373042	exposure	TRUE	2.31e-06	inferred	MvZr6t
Blood sugar levels	rs11076525	G	T	0.19838	0.0385789	0.956471	exposure	TRUE	2.72e-07	inferred	MvZr6t
Blood sugar levels	rs74937563	C	G	0.456787	0.103351	0.00551084	exposure	TRUE	9.88e-06	inferred	MvZr6t
Blood sugar levels	rs72834143	A	G	0.324708	0.0714021	0.0117115	exposure	TRUE	5.43e-06	inferred	MvZr6t
Threonine to alpha-ketobutyrate ratio	rs861586	G	A	-0.0752599	0.0170067	0.30223	exposure	TRUE	9.63e-06	inferred	SoJdhP
Threonine to alpha-ketobutyrate ratio	rs115663722	T	C	0.313464	0.0691523	0.0127967	exposure	TRUE	5.82e-06	inferred	SoJdhP
Threonine to alpha-ketobutyrate ratio	rs1260326	C	T	0.117787	0.0158749	0.586757	exposure	TRUE	1.17e-13	inferred	SoJdhP
Threonine to alpha-ketobutyrate ratio	rs2862847	A	G	0.087133	0.0177061	0.259722	exposure	TRUE	8.61e-07	inferred	SoJdhP
Threonine to alpha-ketobutyrate ratio	rs2579650	A	G	-0.0729153	0.0161827	0.525462	exposure	TRUE	6.61e-06	inferred	SoJdhP
Threonine to alpha-ketobutyrate ratio	rs2713248	T	C	-0.121508	0.0262675	0.0986508	exposure	TRUE	3.73e-06	inferred	SoJdhP
Threonine to alpha-ketobutyrate ratio	rs715	C	T	-0.0794379	0.017059	0.307851	exposure	TRUE	3.21e-06	inferred	SoJdhP
Threonine to alpha-ketobutyrate ratio	rs9870656	G	T	-0.072897	0.0157519	0.532095	exposure	TRUE	3.7e-06	inferred	SoJdhP
Threonine to alpha-ketobutyrate ratio	rs78030697	T	C	-0.208398	0.0465933	0.0288188	exposure	TRUE	7.72e-06	inferred	SoJdhP
Threonine to alpha-ketobutyrate ratio	rs11952756	G	A	-0.0834649	0.0186459	0.762881	exposure	TRUE	7.59e-06	inferred	SoJdhP
Threonine to alpha-ketobutyrate ratio	rs34366075	A	G	0.33462	0.074777	0.0113009	exposure	TRUE	7.64e-06	inferred	SoJdhP
Threonine to alpha-ketobutyrate ratio	rs117246538	A	G	-0.289888	0.0579381	0.0185414	exposure	TRUE	5.63e-07	inferred	SoJdhP
Threonine to alpha-ketobutyrate ratio	rs76879649	G	A	-0.133371	0.0294949	0.0767163	exposure	TRUE	6.13e-06	inferred	SoJdhP
Threonine to alpha-ketobutyrate ratio	rs12573238	T	C	0.0971303	0.0214574	0.173181	exposure	TRUE	5.99e-06	inferred	SoJdhP
Threonine to alpha-ketobutyrate ratio	rs138089801	C	T	-0.249024	0.0550283	0.0211197	exposure	TRUE	6.03e-06	inferred	SoJdhP
Threonine to alpha-ketobutyrate ratio	rs199894892	A	G	-0.266462	0.0598711	0.0171838	exposure	TRUE	8.56e-06	inferred	SoJdhP
Threonine to alpha-ketobutyrate ratio	rs2529714	C	A	0.148576	0.0295618	0.0747055	exposure	TRUE	5.01e-07	inferred	SoJdhP
Threonine to alpha-ketobutyrate ratio	rs79259434	G	T	-0.212928	0.0467878	0.0281943	exposure	TRUE	5.34e-06	inferred	SoJdhP
Threonine to alpha-ketobutyrate ratio	rs9963006	A	G	0.0747865	0.0167547	0.625494	exposure	TRUE	8.06e-06	inferred	SoJdhP
Threonine to alpha-ketobutyrate ratio	rs220517	T	G	0.0711626	0.0156741	0.541412	exposure	TRUE	5.62e-06	inferred	SoJdhP
Threonine to alpha-ketobutyrate ratio	rs1476441	T	C	-0.113114	0.024515	0.116857	exposure	TRUE	3.95e-06	inferred	SoJdhP
X-10458 levels	rs12742895	G	A	0.171671	0.0364978	0.0494749	exposure	TRUE	2.56e-06	inferred	MzlCyD
X-10458 levels	rs55716358	C	T	0.107681	0.0235705	0.128036	exposure	TRUE	4.91e-06	inferred	MzlCyD
X-10458 levels	rs13017116	C	T	-0.0766005	0.0170106	0.306847	exposure	TRUE	6.7e-06	inferred	MzlCyD
X-10458 levels	rs115978457	C	A	-0.330948	0.0739528	0.0112232	exposure	TRUE	7.64e-06	inferred	MzlCyD
X-10458 levels	rs887829	T	C	-0.192764	0.0166533	0.321738	exposure	TRUE	5.51e-31	inferred	MzlCyD
X-10458 levels	rs12492631	T	C	0.218128	0.0493339	0.0262992	exposure	TRUE	9.8e-06	inferred	MzlCyD
X-10458 levels	rs151075930	G	A	-0.344045	0.0769213	0.0104481	exposure	TRUE	7.72e-06	inferred	MzlCyD
X-10458 levels	rs62358500	A	C	0.257372	0.0514194	0.0238486	exposure	TRUE	5.58e-07	inferred	MzlCyD
X-10458 levels	rs72759838	T	C	0.271179	0.058315	0.0184045	exposure	TRUE	3.32e-06	inferred	MzlCyD
X-10458 levels	rs73288823	C	T	-0.154485	0.0314975	0.0662643	exposure	TRUE	9.36e-07	inferred	MzlCyD
X-10458 levels	rs1206907	G	T	-0.0857779	0.0187018	0.773389	exposure	TRUE	4.5e-06	inferred	MzlCyD
X-10458 levels	rs7770034	G	A	0.0708401	0.0157968	0.536612	exposure	TRUE	7.31e-06	inferred	MzlCyD
X-10458 levels	rs117158403	T	G	-0.405014	0.0879135	0.00804627	exposure	TRUE	4.09e-06	inferred	MzlCyD
X-10458 levels	rs118148255	G	A	-0.219836	0.0464343	0.029072	exposure	TRUE	2.2e-06	inferred	MzlCyD
X-10458 levels	rs117244361	G	T	-0.248312	0.0542647	0.0212913	exposure	TRUE	4.74e-06	inferred	MzlCyD
X-10458 levels	rs35488196	T	C	-0.166376	0.0371719	0.0464398	exposure	TRUE	7.61e-06	inferred	MzlCyD
X-10458 levels	rs151301119	T	C	-0.286557	0.0641427	0.0153767	exposure	TRUE	7.91e-06	inferred	MzlCyD
X-10458 levels	rs62043313	G	T	-0.0770339	0.0161309	0.381867	exposure	TRUE	1.79e-06	inferred	MzlCyD
X-10458 levels	rs4511600	G	A	-0.080502	0.0180009	0.259934	exposure	TRUE	7.75e-06	inferred	MzlCyD
X-10458 levels	rs148933681	A	G	0.442294	0.0792143	0.00984973	exposure	TRUE	2.36e-08	inferred	MzlCyD
X-10458 levels	rs73047241	C	A	0.240649	0.0532618	0.0224469	exposure	TRUE	6.24e-06	inferred	MzlCyD
X-10458 levels	rs73897828	A	C	0.128126	0.0271546	0.0926885	exposure	TRUE	2.38e-06	inferred	MzlCyD
X-10458 levels	rs73167489	T	C	-0.219548	0.0494604	0.0258446	exposure	TRUE	9.04e-06	inferred	MzlCyD
X-11852 levels	rs10184968	T	C	-0.17286	0.037315	0.0524567	exposure	TRUE	3.61e-06	inferred	i2wgNI
X-11852 levels	rs13029396	G	A	0.116534	0.0256188	0.116738	exposure	TRUE	5.4e-06	inferred	i2wgNI
X-11852 levels	rs35168858	G	C	-0.0937666	0.0207193	0.193688	exposure	TRUE	6.02e-06	inferred	i2wgNI
X-11852 levels	rs76049053	C	G	-0.391115	0.0884626	0.00884589	exposure	TRUE	9.81e-06	inferred	i2wgNI
X-11852 levels	rs813294	T	C	0.0752141	0.0166989	0.560557	exposure	TRUE	6.66e-06	inferred	i2wgNI
X-11852 levels	rs17526078	T	C	0.162422	0.034436	0.0601757	exposure	TRUE	2.4e-06	inferred	i2wgNI
X-11852 levels	rs12656063	A	G	0.532126	0.118295	0.00487236	exposure	TRUE	6.85e-06	inferred	i2wgNI
X-11852 levels	rs7722711	C	T	0.146117	0.0329722	0.0649815	exposure	TRUE	9.36e-06	inferred	i2wgNI
X-11852 levels	rs4993462	C	A	-0.0821244	0.018197	0.281159	exposure	TRUE	6.39e-06	inferred	i2wgNI
X-11852 levels	rs13160700	G	A	0.291162	0.064968	0.0165238	exposure	TRUE	7.41e-06	inferred	i2wgNI
X-11852 levels	rs112140360	G	A	0.157199	0.0340892	0.0635663	exposure	TRUE	4e-06	inferred	i2wgNI
X-11852 levels	rs140972001	A	G	0.420685	0.0940515	0.00783634	exposure	TRUE	7.72e-06	inferred	i2wgNI
X-11852 levels	rs115983785	C	A	-0.400009	0.0861398	0.00913085	exposure	TRUE	3.42e-06	inferred	i2wgNI
X-11852 levels	rs146584141	A	G	-0.258971	0.0563468	0.0221178	exposure	TRUE	4.31e-06	inferred	i2wgNI
X-11852 levels	rs34481652	T	C	0.157124	0.0318771	0.0722681	exposure	TRUE	8.26e-07	inferred	i2wgNI
X-11852 levels	rs141491985	T	G	0.368786	0.0771884	0.0116167	exposure	TRUE	1.77e-06	inferred	i2wgNI
X-11852 levels	rs2918151	C	T	-0.0810976	0.0175489	0.652012	exposure	TRUE	3.81e-06	inferred	i2wgNI
X-11852 levels	rs1453636	G	C	0.118373	0.0239007	0.865503	exposure	TRUE	7.32e-07	inferred	i2wgNI
X-11852 levels	rs77896641	T	C	0.147249	0.0325374	0.0684875	exposure	TRUE	6.02e-06	inferred	i2wgNI
X-11852 levels	rs10483866	C	G	-0.140016	0.0281415	0.101593	exposure	TRUE	6.51e-07	inferred	i2wgNI
X-11852 levels	rs144508905	G	A	-0.267418	0.0592063	0.0198143	exposure	TRUE	6.28e-06	inferred	i2wgNI
X-11852 levels	rs2030039	A	G	-0.0828892	0.0178692	0.668502	exposure	TRUE	3.51e-06	inferred	i2wgNI
X-11852 levels	rs179587	T	C	0.218743	0.0493615	0.0275796	exposure	TRUE	9.36e-06	inferred	i2wgNI
X-11852 levels	rs140587970	A	G	0.363626	0.062905	0.0174123	exposure	TRUE	7.45e-09	inferred	i2wgNI
Cystine levels	rs4949594	T	A	-0.0749644	0.0164261	0.659614	exposure	TRUE	5.03e-06	inferred	9AD0ht
Cystine levels	rs674514	T	C	-0.0937334	0.0197538	0.814314	exposure	TRUE	2.08e-06	inferred	9AD0ht
Cystine levels	rs79365446	T	C	0.116349	0.0260741	0.103043	exposure	TRUE	8.11e-06	inferred	9AD0ht
Cystine levels	rs116250322	T	C	-0.252336	0.0512407	0.0229397	exposure	TRUE	8.46e-07	inferred	9AD0ht
Cystine levels	rs13166639	T	C	-0.0732696	0.0160497	0.640882	exposure	TRUE	4.99e-06	inferred	9AD0ht
Cystine levels	rs148490113	T	C	0.169998	0.0380768	0.0430726	exposure	TRUE	8.02e-06	inferred	9AD0ht
Cystine levels	rs73688203	C	G	0.160024	0.0358932	0.0486231	exposure	TRUE	8.26e-06	inferred	9AD0ht
Cystine levels	rs319334	G	A	0.0857737	0.0188064	0.21081	exposure	TRUE	5.09e-06	inferred	9AD0ht
Cystine levels	rs748660	G	C	-0.0725216	0.0159864	0.387608	exposure	TRUE	5.72e-06	inferred	9AD0ht
Cystine levels	rs140534351	G	A	-0.257533	0.0574451	0.0181284	exposure	TRUE	7.36e-06	inferred	9AD0ht
Cystine levels	rs78898937	C	A	-0.263022	0.0565914	0.0191247	exposure	TRUE	3.36e-06	inferred	9AD0ht
Cystine levels	rs74811177	G	T	-0.213203	0.0472245	0.0271213	exposure	TRUE	6.34e-06	inferred	9AD0ht
Cystine levels	rs114749741	T	C	-0.24095	0.0512056	0.0231703	exposure	TRUE	2.53e-06	inferred	9AD0ht
Cystine levels	rs79640257	G	A	-0.169694	0.0379936	0.0425441	exposure	TRUE	7.96e-06	inferred	9AD0ht
Cystine levels	rs4089064	T	G	0.272474	0.0589814	0.0174108	exposure	TRUE	3.84e-06	inferred	9AD0ht
Cystine levels	rs75930132	G	A	-0.263524	0.0565608	0.0188518	exposure	TRUE	3.18e-06	inferred	9AD0ht
Cystine levels	rs455868	A	G	0.0915358	0.0197999	0.81227	exposure	TRUE	3.78e-06	inferred	9AD0ht
Cystine levels	rs111519123	G	A	0.266989	0.0597913	0.0167963	exposure	TRUE	7.99e-06	inferred	9AD0ht
Cystine levels	rs73256196	A	T	0.133767	0.0280798	0.0822698	exposure	TRUE	1.9e-06	inferred	9AD0ht
Cystine levels	rs117672955	T	C	-0.273681	0.0592945	0.0173098	exposure	TRUE	3.92e-06	inferred	9AD0ht
Alpha-ketoglutarate to kynurenine ratio	rs61825638	T	C	-0.0857868	0.017711	0.246232	exposure	TRUE	1.27e-06	inferred	ef26oF
Alpha-ketoglutarate to kynurenine ratio	rs77497338	T	C	0.114353	0.0228378	0.129347	exposure	TRUE	5.52e-07	inferred	ef26oF
Alpha-ketoglutarate to kynurenine ratio	rs11886689	C	T	-0.303753	0.0670201	0.0130477	exposure	TRUE	5.84e-06	inferred	ef26oF
Alpha-ketoglutarate to kynurenine ratio	rs187677619	T	A	-0.445033	0.100515	0.005838	exposure	TRUE	9.53e-06	inferred	ef26oF
Alpha-ketoglutarate to kynurenine ratio	rs34918453	G	A	0.0722808	0.0162482	0.328406	exposure	TRUE	8.65e-06	inferred	ef26oF
Alpha-ketoglutarate to kynurenine ratio	rs55650230	C	T	-0.205812	0.0418742	0.0342916	exposure	TRUE	8.88e-07	inferred	ef26oF
Alpha-ketoglutarate to kynurenine ratio	rs9990042	G	A	-0.109386	0.0234833	0.865175	exposure	TRUE	3.19e-06	inferred	ef26oF
Alpha-ketoglutarate to kynurenine ratio	rs12635337	C	G	-0.427038	0.0907036	0.0067887	exposure	TRUE	2.5e-06	inferred	ef26oF
Alpha-ketoglutarate to kynurenine ratio	rs2141710	A	T	-0.160461	0.0342529	0.0526572	exposure	TRUE	2.81e-06	inferred	ef26oF
Alpha-ketoglutarate to kynurenine ratio	rs11948040	G	A	0.0772203	0.016823	0.280356	exposure	TRUE	4.43e-06	inferred	ef26oF
Alpha-ketoglutarate to kynurenine ratio	rs7013824	G	A	0.081915	0.0159885	0.364591	exposure	TRUE	3e-07	inferred	ef26oF
Alpha-ketoglutarate to kynurenine ratio	rs16936631	A	G	0.434688	0.0961566	0.00635901	exposure	TRUE	6.17e-06	inferred	ef26oF
Alpha-ketoglutarate to kynurenine ratio	rs117203562	A	G	0.259806	0.0587102	0.0173019	exposure	TRUE	9.63e-06	inferred	ef26oF
Alpha-ketoglutarate to kynurenine ratio	rs12357482	C	G	-0.0788842	0.0171601	0.276235	exposure	TRUE	4.29e-06	inferred	ef26oF
Alpha-ketoglutarate to kynurenine ratio	rs12792443	C	T	0.226899	0.0505313	0.0231105	exposure	TRUE	7.11e-06	inferred	ef26oF
Alpha-ketoglutarate to kynurenine ratio	rs4938592	T	C	-0.0796657	0.0164706	0.313183	exposure	TRUE	1.32e-06	inferred	ef26oF
Alpha-ketoglutarate to kynurenine ratio	rs75680401	A	G	0.552773	0.122857	0.00387409	exposure	TRUE	6.82e-06	inferred	ef26oF
Alpha-ketoglutarate to kynurenine ratio	rs11065979	T	C	-0.0794521	0.0154733	0.446631	exposure	TRUE	2.82e-07	inferred	ef26oF
Alpha-ketoglutarate to kynurenine ratio	rs71440109	G	A	0.267572	0.0593661	0.0165414	exposure	TRUE	6.57e-06	inferred	ef26oF
Alpha-ketoglutarate to kynurenine ratio	rs185826826	T	C	0.345988	0.0665753	0.0134507	exposure	TRUE	2.03e-07	inferred	ef26oF
Alpha-ketoglutarate to kynurenine ratio	rs139621204	T	C	-0.34267	0.0733848	0.0111193	exposure	TRUE	3.02e-06	inferred	ef26oF
Alpha-ketoglutarate to kynurenine ratio	rs6540080	A	G	0.0823614	0.0169667	0.287394	exposure	TRUE	1.21e-06	inferred	ef26oF
Alpha-ketoglutarate to kynurenine ratio	rs4843270	A	C	-0.136558	0.0171459	0.265598	exposure	TRUE	1.66e-15	inferred	ef26oF
Alpha-ketoglutarate to kynurenine ratio	rs17729572	T	C	0.160475	0.0319396	0.0620497	exposure	TRUE	5.05e-07	inferred	ef26oF
Alpha-ketoglutarate to kynurenine ratio	rs10416495	C	T	0.0686978	0.0154164	0.431671	exposure	TRUE	8.34e-06	inferred	ef26oF
Alpha-ketoglutarate to kynurenine ratio	rs6124830	C	T	0.171959	0.0194958	0.191077	exposure	TRUE	1.14e-18	inferred	ef26oF
Phosphate to uridine ratio	rs532545	T	C	0.133698	0.0161346	0.333621	exposure	TRUE	1.17e-16	inferred	EDr9BD
Phosphate to uridine ratio	rs79541959	C	T	-0.0936227	0.0207164	0.163496	exposure	TRUE	6.21e-06	inferred	EDr9BD
Phosphate to uridine ratio	rs7539060	A	G	-0.089828	0.0189547	0.213639	exposure	TRUE	2.15e-06	inferred	EDr9BD
Phosphate to uridine ratio	rs148953003	G	A	0.376174	0.0709549	0.0119661	exposure	TRUE	1.15e-07	inferred	EDr9BD
Phosphate to uridine ratio	rs4953625	T	C	0.0767197	0.0168057	0.70562	exposure	TRUE	4.99e-06	inferred	EDr9BD
Phosphate to uridine ratio	rs186942406	G	A	0.359652	0.0801697	0.00920471	exposure	TRUE	7.25e-06	inferred	EDr9BD
Phosphate to uridine ratio	rs116573100	A	G	-0.180821	0.0384393	0.0423362	exposure	TRUE	2.55e-06	inferred	EDr9BD
Phosphate to uridine ratio	rs111739350	G	A	0.345717	0.07796	0.00985312	exposure	TRUE	9.23e-06	inferred	EDr9BD
Phosphate to uridine ratio	rs149479807	C	T	-0.297294	0.0654579	0.0137356	exposure	TRUE	5.58e-06	inferred	EDr9BD
Phosphate to uridine ratio	rs140057306	A	G	0.283752	0.0636316	0.0147874	exposure	TRUE	8.22e-06	inferred	EDr9BD
Phosphate to uridine ratio	rs150686451	C	T	0.253533	0.0525448	0.0212766	exposure	TRUE	1.4e-06	inferred	EDr9BD
Phosphate to uridine ratio	rs4502667	A	G	0.0859385	0.0180647	0.76866	exposure	TRUE	1.96e-06	inferred	EDr9BD
Phosphate to uridine ratio	rs4550972	C	T	0.415645	0.0893088	0.00735294	exposure	TRUE	3.26e-06	inferred	EDr9BD
Phosphate to uridine ratio	rs34786851	T	C	0.248327	0.048483	0.0261093	exposure	TRUE	3.02e-07	inferred	EDr9BD
Phosphate to uridine ratio	rs210137	T	C	0.085944	0.0193608	0.193265	exposure	TRUE	9.03e-06	inferred	EDr9BD
Phosphate to uridine ratio	rs116839142	G	T	-0.208451	0.0465702	0.0275359	exposure	TRUE	7.6e-06	inferred	EDr9BD
Phosphate to uridine ratio	rs35614472	T	A	-0.362685	0.0820517	0.0088065	exposure	TRUE	9.86e-06	inferred	EDr9BD
Phosphate to uridine ratio	rs115606920	G	A	-0.222371	0.0438913	0.0315492	exposure	TRUE	4.05e-07	inferred	EDr9BD
Phosphate to uridine ratio	rs7459020	A	G	0.0780345	0.0153697	0.577342	exposure	TRUE	3.83e-07	inferred	EDr9BD
Phosphate to uridine ratio	rs79258690	G	C	0.155253	0.0346294	0.0526218	exposure	TRUE	7.35e-06	inferred	EDr9BD
Phosphate to uridine ratio	rs35915698	C	T	0.106731	0.0238438	0.115771	exposure	TRUE	7.6e-06	inferred	EDr9BD
Phosphate to uridine ratio	rs190248136	A	G	0.398056	0.0846385	0.00809518	exposure	TRUE	2.56e-06	inferred	EDr9BD
Phosphate to uridine ratio	rs117150020	G	A	0.310988	0.0642926	0.0147349	exposure	TRUE	1.32e-06	inferred	EDr9BD
Phosphate to uridine ratio	rs146049010	A	G	-0.241184	0.0542545	0.0201939	exposure	TRUE	8.77e-06	inferred	EDr9BD
Phosphate to uridine ratio	rs117935187	A	G	0.252166	0.0531115	0.02146	exposure	TRUE	2.06e-06	inferred	EDr9BD
Phosphate to uridine ratio	rs118126323	C	G	0.268624	0.0605872	0.016325	exposure	TRUE	9.26e-06	inferred	EDr9BD
Phosphate to uridine ratio	rs149439928	A	G	0.314298	0.0667526	0.0133473	exposure	TRUE	2.5e-06	inferred	EDr9BD
Phosphate to uridine ratio	rs8133351	T	C	-0.0741864	0.0160699	0.35222	exposure	TRUE	3.9e-06	inferred	EDr9BD
Phosphate to uridine ratio	rs140521	A	C	0.126617	0.0163741	0.685924	exposure	TRUE	1.05e-14	inferred	EDr9BD
Serine to pyruvate ratio	rs561931	G	A	0.101716	0.0155511	0.580465	exposure	TRUE	6.12e-11	inferred	Cpapjb
Serine to pyruvate ratio	rs780093	C	T	0.0987604	0.0155401	0.596949	exposure	TRUE	2.08e-10	inferred	Cpapjb
Serine to pyruvate ratio	rs10496073	G	A	-0.161173	0.0315526	0.0620518	exposure	TRUE	3.25e-07	inferred	Cpapjb
Serine to pyruvate ratio	rs1047891	A	C	0.125225	0.0165337	0.308831	exposure	TRUE	3.62e-14	inferred	Cpapjb
Serine to pyruvate ratio	rs7648958	A	G	-0.114103	0.0233369	0.121627	exposure	TRUE	1.01e-06	inferred	Cpapjb
Serine to pyruvate ratio	rs2625204	G	A	0.0767605	0.0153978	0.554978	exposure	TRUE	6.19e-07	inferred	Cpapjb
Serine to pyruvate ratio	rs2448015	G	C	0.0793385	0.0175597	0.73406	exposure	TRUE	6.24e-06	inferred	Cpapjb
Serine to pyruvate ratio	rs12653600	T	C	0.23531	0.0526819	0.0213556	exposure	TRUE	7.95e-06	inferred	Cpapjb
Serine to pyruvate ratio	rs138556483	T	C	0.218166	0.0464978	0.0273571	exposure	TRUE	2.71e-06	inferred	Cpapjb
Serine to pyruvate ratio	rs6973917	A	T	0.0968049	0.0178456	0.755441	exposure	TRUE	5.81e-08	inferred	Cpapjb
Serine to pyruvate ratio	rs4401953	T	G	0.0979817	0.0221389	0.14291	exposure	TRUE	9.61e-06	inferred	Cpapjb
Serine to pyruvate ratio	rs10751896	C	T	0.070443	0.0153239	0.55935	exposure	TRUE	4.29e-06	inferred	Cpapjb
Serine to pyruvate ratio	rs7944987	C	G	0.0894986	0.0202477	0.818538	exposure	TRUE	9.86e-06	inferred	Cpapjb
Serine to pyruvate ratio	rs61900154	C	A	-0.228419	0.0499085	0.0246163	exposure	TRUE	4.72e-06	inferred	Cpapjb
Serine to pyruvate ratio	rs4905781	G	A	0.0706371	0.0153387	0.559857	exposure	TRUE	4.12e-06	inferred	Cpapjb
Serine to pyruvate ratio	rs74970748	C	G	-0.125603	0.0267524	0.0959744	exposure	TRUE	2.67e-06	inferred	Cpapjb
Serine to pyruvate ratio	rs73303836	G	A	0.242936	0.0460668	0.0284632	exposure	TRUE	1.34e-07	inferred	Cpapjb
Serine to pyruvate ratio	rs117327473	G	T	0.305886	0.0690832	0.0122831	exposure	TRUE	9.52e-06	inferred	Cpapjb
Serine to pyruvate ratio	rs117775515	T	A	-0.201228	0.0451529	0.0294671	exposure	TRUE	8.33e-06	inferred	Cpapjb
Behenoyl sphingomyelin (d18:1/22:0) levels	rs4661012	G	T	-0.0727965	0.0154852	0.358538	exposure	TRUE	2.59e-06	inferred	9LYOmF
Behenoyl sphingomyelin (d18:1/22:0) levels	rs116811706	T	C	0.205447	0.0446322	0.0279364	exposure	TRUE	4.16e-06	inferred	9LYOmF
Behenoyl sphingomyelin (d18:1/22:0) levels	rs7699977	T	C	0.102027	0.0206681	0.844781	exposure	TRUE	7.96e-07	inferred	9LYOmF
Behenoyl sphingomyelin (d18:1/22:0) levels	rs33996994	C	A	0.0687421	0.015211	0.410401	exposure	TRUE	6.21e-06	inferred	9LYOmF
Behenoyl sphingomyelin (d18:1/22:0) levels	rs17185061	C	T	-0.0768827	0.0161143	0.353532	exposure	TRUE	1.83e-06	inferred	9LYOmF
Behenoyl sphingomyelin (d18:1/22:0) levels	rs76834320	G	A	-0.206803	0.0455195	0.0277744	exposure	TRUE	5.54e-06	inferred	9LYOmF
Behenoyl sphingomyelin (d18:1/22:0) levels	rs72818013	A	G	-0.194898	0.0436421	0.0305064	exposure	TRUE	7.98e-06	inferred	9LYOmF
Behenoyl sphingomyelin (d18:1/22:0) levels	rs144679576	C	T	-0.378647	0.0773751	0.00939941	exposure	TRUE	9.9e-07	inferred	9LYOmF
Behenoyl sphingomyelin (d18:1/22:0) levels	rs6557782	T	C	0.0957619	0.0200658	0.835959	exposure	TRUE	1.82e-06	inferred	9LYOmF
Behenoyl sphingomyelin (d18:1/22:0) levels	rs75057990	A	G	-0.15025	0.0326737	0.0554273	exposure	TRUE	4.26e-06	inferred	9LYOmF
Behenoyl sphingomyelin (d18:1/22:0) levels	rs12340124	A	G	-0.116725	0.0257974	0.0916616	exposure	TRUE	6.05e-06	inferred	9LYOmF
Behenoyl sphingomyelin (d18:1/22:0) levels	rs184860164	T	C	0.234494	0.0470496	0.0265221	exposure	TRUE	6.23e-07	inferred	9LYOmF
Behenoyl sphingomyelin (d18:1/22:0) levels	rs77013487	T	C	-0.1179	0.0264469	0.0881594	exposure	TRUE	8.27e-06	inferred	9LYOmF
Behenoyl sphingomyelin (d18:1/22:0) levels	rs138729959	T	C	-0.224704	0.0498966	0.0232444	exposure	TRUE	6.69e-06	inferred	9LYOmF
Behenoyl sphingomyelin (d18:1/22:0) levels	rs12917784	C	G	-0.0967675	0.0211066	0.146136	exposure	TRUE	4.55e-06	inferred	9LYOmF
Behenoyl sphingomyelin (d18:1/22:0) levels	rs10713262	C	A	-0.0865722	0.0149977	0.475574	exposure	TRUE	7.82e-09	inferred	9LYOmF
Behenoyl sphingomyelin (d18:1/22:0) levels	rs12972222	A	G	0.0688845	0.0152793	0.465837	exposure	TRUE	6.53e-06	inferred	9LYOmF
Behenoyl sphingomyelin (d18:1/22:0) levels	rs117976259	T	A	-0.329895	0.0709841	0.0110786	exposure	TRUE	3.36e-06	inferred	9LYOmF
Dihydroferulate levels	rs140852147	C	T	0.433681	0.0967057	0.0084027	exposure	TRUE	7.31e-06	inferred	X3lhf0
Dihydroferulate levels	rs142058487	T	C	-0.26805	0.0581092	0.0231991	exposure	TRUE	3.97e-06	inferred	X3lhf0
Dihydroferulate levels	rs139037625	T	C	-0.288829	0.0639579	0.0193032	exposure	TRUE	6.3e-06	inferred	X3lhf0
Dihydroferulate levels	rs146414415	G	T	-0.541676	0.110891	0.00640924	exposure	TRUE	1.04e-06	inferred	X3lhf0
Dihydroferulate levels	rs76023307	C	T	0.57858	0.119181	0.00551876	exposure	TRUE	1.21e-06	inferred	X3lhf0
Dihydroferulate levels	rs141113806	T	C	0.314761	0.0708987	0.0156519	exposure	TRUE	9.01e-06	inferred	X3lhf0
Dihydroferulate levels	rs5745664	A	G	-0.268301	0.0595362	0.0220623	exposure	TRUE	6.59e-06	inferred	X3lhf0
Dihydroferulate levels	rs147554512	A	G	0.40344	0.0868617	0.0102009	exposure	TRUE	3.41e-06	inferred	X3lhf0
Dihydroferulate levels	rs144300868	G	A	-0.319342	0.0707047	0.0155932	exposure	TRUE	6.29e-06	inferred	X3lhf0
Dihydroferulate levels	rs1853309	C	G	0.0838558	0.0185139	0.36639	exposure	TRUE	5.92e-06	inferred	X3lhf0
Dihydroferulate levels	rs140134044	T	G	-0.266918	0.0594819	0.0225239	exposure	TRUE	7.21e-06	inferred	X3lhf0
Dihydroferulate levels	rs7170557	A	T	0.0889119	0.0192479	0.291793	exposure	TRUE	3.85e-06	inferred	X3lhf0
Dihydroferulate levels	rs6052327	T	C	-0.0913956	0.020259	0.256957	exposure	TRUE	6.44e-06	inferred	X3lhf0
Dihydroorotate levels	rs1342862	T	C	-0.147024	0.0323372	0.940997	exposure	TRUE	5.45e-06	inferred	M4Ebka
Dihydroorotate levels	rs114664697	G	A	0.235056	0.046733	0.0276123	exposure	TRUE	4.91e-07	inferred	M4Ebka
Dihydroorotate levels	rs11204523	C	G	0.0855617	0.0181045	0.760153	exposure	TRUE	2.29e-06	inferred	M4Ebka
Dihydroorotate levels	rs1430158	C	T	-0.0784946	0.0164168	0.331784	exposure	TRUE	1.74e-06	inferred	M4Ebka
Dihydroorotate levels	rs79411487	A	G	0.182222	0.0358605	0.0481994	exposure	TRUE	3.75e-07	inferred	M4Ebka
Dihydroorotate levels	rs35942	C	G	-0.133652	0.0215477	0.848965	exposure	TRUE	5.55e-10	inferred	M4Ebka
Dihydroorotate levels	rs55747751	A	G	0.154232	0.0295442	0.0713063	exposure	TRUE	1.79e-07	inferred	M4Ebka
Dihydroorotate levels	rs9392237	G	C	-0.0859008	0.0178638	0.247858	exposure	TRUE	1.52e-06	inferred	M4Ebka
Dihydroorotate levels	rs12213063	C	T	0.0816759	0.017452	0.250337	exposure	TRUE	2.87e-06	inferred	M4Ebka
Dihydroorotate levels	rs11978705	C	G	-0.124894	0.0267772	0.0894985	exposure	TRUE	3.1e-06	inferred	M4Ebka
Dihydroorotate levels	rs6976036	C	T	0.0728616	0.0153913	0.501044	exposure	TRUE	2.2e-06	inferred	M4Ebka
Dihydroorotate levels	rs144364297	A	T	-0.262753	0.0589548	0.017117	exposure	TRUE	8.32e-06	inferred	M4Ebka
Dihydroorotate levels	rs151092725	A	G	0.288949	0.0642004	0.0142401	exposure	TRUE	6.77e-06	inferred	M4Ebka
Dihydroorotate levels	rs13377112	A	T	0.0834947	0.0174486	0.261707	exposure	TRUE	1.71e-06	inferred	M4Ebka
Dihydroorotate levels	rs7920657	A	T	-0.114296	0.0181708	0.228062	exposure	TRUE	3.17e-10	inferred	M4Ebka
Dihydroorotate levels	rs61861927	A	G	0.123615	0.0158109	0.381465	exposure	TRUE	5.35e-15	inferred	M4Ebka
Dihydroorotate levels	rs9787854	C	A	-0.081714	0.0182161	0.771165	exposure	TRUE	7.26e-06	inferred	M4Ebka
Dihydroorotate levels	rs2958542	T	C	0.0733513	0.0159072	0.355002	exposure	TRUE	4e-06	inferred	M4Ebka
Dihydroorotate levels	rs2236659	G	A	0.262542	0.0385826	0.0407403	exposure	TRUE	1.01e-11	inferred	M4Ebka
Dihydroorotate levels	rs8032081	G	A	-0.290941	0.0155302	0.383772	exposure	TRUE	2.62e-78	inferred	M4Ebka
Dihydroorotate levels	rs12442376	G	T	0.144495	0.0170584	0.718878	exposure	TRUE	2.44e-17	inferred	M4Ebka
Dihydroorotate levels	rs61733129	T	C	0.248613	0.0447659	0.0301197	exposure	TRUE	2.8e-08	inferred	M4Ebka
Dihydroorotate levels	rs68149176	T	C	0.099159	0.018479	0.215613	exposure	TRUE	8.05e-08	inferred	M4Ebka
Dihydroorotate levels	rs2857078	C	A	-0.0886361	0.0167126	0.693288	exposure	TRUE	1.14e-07	inferred	M4Ebka
Dihydroorotate levels	rs12373213	A	G	-0.190968	0.0422306	0.0342022	exposure	TRUE	6.12e-06	inferred	M4Ebka
Dihydroorotate levels	rs10401994	G	A	-0.127406	0.0275458	0.912957	exposure	TRUE	3.74e-06	inferred	M4Ebka
Dihydroorotate levels	rs10407646	G	A	-0.105824	0.0235273	0.131331	exposure	TRUE	6.86e-06	inferred	M4Ebka
Dihydroorotate levels	rs116836933	A	G	0.290986	0.0643441	0.0142612	exposure	TRUE	6.12e-06	inferred	M4Ebka
Hexadecadienoate (16:2n6) levels	rs145376710	T	C	-0.142268	0.030149	0.0608653	exposure	TRUE	2.37e-06	inferred	My9r4Z
Hexadecadienoate (16:2n6) levels	rs116802958	G	C	0.281428	0.0630603	0.0134753	exposure	TRUE	8.09e-06	inferred	My9r4Z
Hexadecadienoate (16:2n6) levels	rs11709316	T	C	-0.275508	0.0605919	0.0146699	exposure	TRUE	5.44e-06	inferred	My9r4Z
Hexadecadienoate (16:2n6) levels	rs60568302	A	G	0.199201	0.0420366	0.0307889	exposure	TRUE	2.15e-06	inferred	My9r4Z
Hexadecadienoate (16:2n6) levels	rs12504891	C	T	-0.0811506	0.0182065	0.778833	exposure	TRUE	8.3e-06	inferred	My9r4Z
Hexadecadienoate (16:2n6) levels	rs116530753	A	G	-0.149836	0.0331518	0.0503449	exposure	TRUE	6.19e-06	inferred	My9r4Z
Hexadecadienoate (16:2n6) levels	rs10042124	A	G	0.0696319	0.0156291	0.326079	exposure	TRUE	8.38e-06	inferred	My9r4Z
Hexadecadienoate (16:2n6) levels	rs698057	T	C	0.186153	0.0405194	0.0322247	exposure	TRUE	4.34e-06	inferred	My9r4Z
Hexadecadienoate (16:2n6) levels	rs113615745	T	C	0.15592	0.0350744	0.0453068	exposure	TRUE	8.77e-06	inferred	My9r4Z
Hexadecadienoate (16:2n6) levels	rs117966847	A	G	-0.189206	0.0425964	0.0296433	exposure	TRUE	8.92e-06	inferred	My9r4Z
Hexadecadienoate (16:2n6) levels	rs10491720	C	G	0.136456	0.0308609	0.0586211	exposure	TRUE	9.8e-06	inferred	My9r4Z
Hexadecadienoate (16:2n6) levels	rs12236927	A	T	0.0681379	0.0147182	0.408845	exposure	TRUE	3.67e-06	inferred	My9r4Z
Hexadecadienoate (16:2n6) levels	rs58797085	C	T	-0.0781837	0.0173038	0.235388	exposure	TRUE	6.23e-06	inferred	My9r4Z
Hexadecadienoate (16:2n6) levels	rs10220650	T	C	-0.170156	0.0379492	0.0373968	exposure	TRUE	7.33e-06	inferred	My9r4Z
Hexadecadienoate (16:2n6) levels	rs8075929	A	G	-0.203859	0.0446481	0.0269273	exposure	TRUE	4.97e-06	inferred	My9r4Z
Hexadecadienoate (16:2n6) levels	rs113915691	A	G	-0.136926	0.0296783	0.0625841	exposure	TRUE	3.96e-06	inferred	My9r4Z
Hexadecadienoate (16:2n6) levels	rs182804848	C	T	-0.535032	0.116048	0.00387691	exposure	TRUE	4.02e-06	inferred	My9r4Z
Hexadecadienoate (16:2n6) levels	rs80053496	A	G	-0.252852	0.0500287	0.0209266	exposure	TRUE	4.32e-07	inferred	My9r4Z
Cholate to bilirubin (Z,Z) ratio	rs146581388	T	C	0.403374	0.082322	0.00964651	exposure	TRUE	9.59e-07	inferred	8Hby7T
Cholate to bilirubin (Z,Z) ratio	rs2160643	C	A	0.0900793	0.0202427	0.20538	exposure	TRUE	8.59e-06	inferred	8Hby7T
Cholate to bilirubin (Z,Z) ratio	rs4148324	G	T	-0.233627	0.0169838	0.324651	exposure	TRUE	4.7e-43	inferred	8Hby7T
Cholate to bilirubin (Z,Z) ratio	rs62248512	A	G	0.0981515	0.0208509	0.194815	exposure	TRUE	2.51e-06	inferred	8Hby7T
Cholate to bilirubin (Z,Z) ratio	rs79591343	G	T	-0.158555	0.0330685	0.0630252	exposure	TRUE	1.63e-06	inferred	8Hby7T
Cholate to bilirubin (Z,Z) ratio	rs144211769	A	G	0.338311	0.0755327	0.0113785	exposure	TRUE	7.5e-06	inferred	8Hby7T
Cholate to bilirubin (Z,Z) ratio	rs74483501	C	T	-0.24199	0.0534756	0.0234723	exposure	TRUE	6.03e-06	inferred	8Hby7T
Cholate to bilirubin (Z,Z) ratio	rs1858238	A	G	0.410335	0.0892933	0.00815006	exposure	TRUE	4.32e-06	inferred	8Hby7T
Cholate to bilirubin (Z,Z) ratio	rs185067858	G	A	-0.312646	0.0677642	0.014295	exposure	TRUE	3.95e-06	inferred	8Hby7T
Cholate to bilirubin (Z,Z) ratio	rs279407	C	T	-0.0842468	0.0182641	0.260903	exposure	TRUE	3.97e-06	inferred	8Hby7T
Cholate to bilirubin (Z,Z) ratio	rs4526236	A	G	0.0740607	0.0166412	0.376796	exposure	TRUE	8.57e-06	inferred	8Hby7T
Cholate to bilirubin (Z,Z) ratio	rs71576259	T	C	-0.239468	0.0479539	0.0292749	exposure	TRUE	5.92e-07	inferred	8Hby7T
Cholate to bilirubin (Z,Z) ratio	rs10096702	A	G	-0.181054	0.0404446	0.0418015	exposure	TRUE	7.58e-06	inferred	8Hby7T
Cholate to bilirubin (Z,Z) ratio	rs150503300	C	G	-0.480582	0.107447	0.00570465	exposure	TRUE	7.72e-06	inferred	8Hby7T
Cholate to bilirubin (Z,Z) ratio	rs10809267	T	G	-0.0792331	0.0171471	0.334514	exposure	TRUE	3.82e-06	inferred	8Hby7T
Cholate to bilirubin (Z,Z) ratio	rs117728766	A	G	0.206343	0.0453404	0.0329613	exposure	TRUE	5.34e-06	inferred	8Hby7T
Cholate to bilirubin (Z,Z) ratio	rs77939583	T	C	0.27941	0.0621866	0.0174055	exposure	TRUE	7.02e-06	inferred	8Hby7T
Cholate to bilirubin (Z,Z) ratio	rs142851198	T	C	-0.208894	0.0462871	0.0313108	exposure	TRUE	6.39e-06	inferred	8Hby7T
Cholate to bilirubin (Z,Z) ratio	rs11067833	G	A	-0.187401	0.0422911	0.0375	exposure	TRUE	9.37e-06	inferred	8Hby7T
Cholate to bilirubin (Z,Z) ratio	rs117432550	T	C	-0.263286	0.0543279	0.0226713	exposure	TRUE	1.26e-06	inferred	8Hby7T
Cholate to bilirubin (Z,Z) ratio	rs187746225	A	G	-0.384355	0.0805457	0.0102677	exposure	TRUE	1.83e-06	inferred	8Hby7T
Cholate to bilirubin (Z,Z) ratio	rs970488	C	T	-0.127765	0.0262416	0.105229	exposure	TRUE	1.12e-06	inferred	8Hby7T
Cholate to bilirubin (Z,Z) ratio	rs9646129	T	C	0.0953869	0.0210878	0.1875	exposure	TRUE	6.09e-06	inferred	8Hby7T
Cholate to bilirubin (Z,Z) ratio	rs143208275	A	G	-0.320584	0.0718054	0.0130157	exposure	TRUE	8.02e-06	inferred	8Hby7T
Cholate to bilirubin (Z,Z) ratio	rs11076828	T	C	0.0826503	0.0174858	0.704175	exposure	TRUE	2.28e-06	inferred	8Hby7T
Cholate to bilirubin (Z,Z) ratio	rs34105328	T	C	-0.359085	0.0751469	0.0116974	exposure	TRUE	1.77e-06	inferred	8Hby7T
1-myristoyl-2-palmitoyl-gpc (14:0/16:0) levels	rs148311684	A	G	-0.303145	0.0683667	0.0126404	exposure	TRUE	9.25e-06	inferred	T4IKKL
1-myristoyl-2-palmitoyl-gpc (14:0/16:0) levels	rs2996477	C	T	0.131699	0.0294263	0.924975	exposure	TRUE	7.62e-06	inferred	T4IKKL
1-myristoyl-2-palmitoyl-gpc (14:0/16:0) levels	rs114128846	A	G	0.147692	0.031243	0.064399	exposure	TRUE	2.28e-06	inferred	T4IKKL
1-myristoyl-2-palmitoyl-gpc (14:0/16:0) levels	rs79682447	A	G	-0.189114	0.0384282	0.0406628	exposure	TRUE	8.6e-07	inferred	T4IKKL
1-myristoyl-2-palmitoyl-gpc (14:0/16:0) levels	rs4698782	C	T	-0.0728829	0.0154847	0.439682	exposure	TRUE	2.52e-06	inferred	T4IKKL
1-myristoyl-2-palmitoyl-gpc (14:0/16:0) levels	rs12331085	A	G	-0.0932487	0.0176113	0.264501	exposure	TRUE	1.19e-07	inferred	T4IKKL
1-myristoyl-2-palmitoyl-gpc (14:0/16:0) levels	rs4975528	A	G	0.0782659	0.0173632	0.27399	exposure	TRUE	6.56e-06	inferred	T4IKKL
1-myristoyl-2-palmitoyl-gpc (14:0/16:0) levels	rs147325198	A	G	0.312097	0.065423	0.014061	exposure	TRUE	1.84e-06	inferred	T4IKKL
1-myristoyl-2-palmitoyl-gpc (14:0/16:0) levels	rs9349828	C	T	0.073257	0.0164631	0.312933	exposure	TRUE	8.6e-06	inferred	T4IKKL
1-myristoyl-2-palmitoyl-gpc (14:0/16:0) levels	rs116926922	T	G	0.200887	0.0425847	0.0329258	exposure	TRUE	2.39e-06	inferred	T4IKKL
1-myristoyl-2-palmitoyl-gpc (14:0/16:0) levels	rs10868484	C	T	0.0967565	0.0211482	0.160135	exposure	TRUE	4.76e-06	inferred	T4IKKL
1-myristoyl-2-palmitoyl-gpc (14:0/16:0) levels	rs4485089	G	A	-0.080974	0.0179663	0.243905	exposure	TRUE	6.58e-06	inferred	T4IKKL
1-myristoyl-2-palmitoyl-gpc (14:0/16:0) levels	rs79292294	G	T	0.217589	0.0488736	0.0254391	exposure	TRUE	8.5e-06	inferred	T4IKKL
1-myristoyl-2-palmitoyl-gpc (14:0/16:0) levels	rs17583806	A	G	0.13245	0.0289892	0.0741304	exposure	TRUE	4.9e-06	inferred	T4IKKL
1-myristoyl-2-palmitoyl-gpc (14:0/16:0) levels	rs2676379	G	C	0.0709062	0.0153401	0.534699	exposure	TRUE	3.8e-06	inferred	T4IKKL
1-myristoyl-2-palmitoyl-gpc (14:0/16:0) levels	rs28704912	A	C	0.130285	0.0272362	0.0874939	exposure	TRUE	1.72e-06	inferred	T4IKKL
1-myristoyl-2-palmitoyl-gpc (14:0/16:0) levels	rs142273297	A	G	0.275401	0.0618858	0.0154583	exposure	TRUE	8.58e-06	inferred	T4IKKL
(S)-a-amino-omega-caprolactam levels	rs1570805	T	C	0.140763	0.0229274	0.106352	exposure	TRUE	8.28e-10	inferred	v0nTAc
(S)-a-amino-omega-caprolactam levels	rs28441511	C	A	-0.161316	0.0360833	0.0411322	exposure	TRUE	7.8e-06	inferred	v0nTAc
(S)-a-amino-omega-caprolactam levels	rs72679250	T	A	-0.155791	0.0308961	0.0579326	exposure	TRUE	4.6e-07	inferred	v0nTAc
(S)-a-amino-omega-caprolactam levels	rs192796587	T	G	-0.837178	0.185452	0.00146753	exposure	TRUE	6.35e-06	inferred	v0nTAc
(S)-a-amino-omega-caprolactam levels	rs2584	A	G	0.0688467	0.0151699	0.340858	exposure	TRUE	5.67e-06	inferred	v0nTAc
(S)-a-amino-omega-caprolactam levels	rs6984241	T	G	-0.0706335	0.0149349	0.378656	exposure	TRUE	2.25e-06	inferred	v0nTAc
(S)-a-amino-omega-caprolactam levels	rs118162901	G	A	-0.292046	0.0511374	0.0189556	exposure	TRUE	1.12e-08	inferred	v0nTAc
(S)-a-amino-omega-caprolactam levels	rs7327594	A	T	-0.0733315	0.0154364	0.295972	exposure	TRUE	2.03e-06	inferred	v0nTAc
(S)-a-amino-omega-caprolactam levels	rs1187589	A	G	0.0700623	0.0156553	0.309211	exposure	TRUE	7.63e-06	inferred	v0nTAc
(S)-a-amino-omega-caprolactam levels	rs77924615	A	G	-0.0940953	0.0183884	0.191439	exposure	TRUE	3.1e-07	inferred	v0nTAc
(S)-a-amino-omega-caprolactam levels	rs2863979	A	G	-0.0912402	0.0157196	0.718054	exposure	TRUE	6.47e-09	inferred	v0nTAc
(S)-a-amino-omega-caprolactam levels	rs11658365	C	G	-0.155297	0.0350204	0.956353	exposure	TRUE	9.23e-06	inferred	v0nTAc
(S)-a-amino-omega-caprolactam levels	rs74922076	A	G	-0.228059	0.0445221	0.0260098	exposure	TRUE	3.02e-07	inferred	v0nTAc
Palmitoleate (16:1n7) levels	rs143706129	A	G	-0.131113	0.0284202	0.0690326	exposure	TRUE	3.96e-06	inferred	KYv8fq
Palmitoleate (16:1n7) levels	rs12497825	T	A	-0.0778216	0.0153582	0.643794	exposure	TRUE	4.04e-07	inferred	KYv8fq
Palmitoleate (16:1n7) levels	rs184790100	C	T	-0.245634	0.0550725	0.0172351	exposure	TRUE	8.19e-06	inferred	KYv8fq
Palmitoleate (16:1n7) levels	rs144870706	T	C	-0.166864	0.0374638	0.0386347	exposure	TRUE	8.43e-06	inferred	KYv8fq
Palmitoleate (16:1n7) levels	rs10933724	C	G	-0.0981136	0.0215859	0.141309	exposure	TRUE	5.49e-06	inferred	KYv8fq
Palmitoleate (16:1n7) levels	rs74359901	T	A	0.155191	0.0345967	0.0499088	exposure	TRUE	7.27e-06	inferred	KYv8fq
Palmitoleate (16:1n7) levels	rs6552232	T	C	0.100151	0.0214115	0.862347	exposure	TRUE	2.9e-06	inferred	KYv8fq
Palmitoleate (16:1n7) levels	rs114414442	G	A	-0.146129	0.0316337	0.0570595	exposure	TRUE	3.85e-06	inferred	KYv8fq
Palmitoleate (16:1n7) levels	rs75198642	T	G	-0.129346	0.0272126	0.07535	exposure	TRUE	2e-06	inferred	KYv8fq
Palmitoleate (16:1n7) levels	rs2517099	T	G	-0.0992639	0.022456	0.114765	exposure	TRUE	9.85e-06	inferred	KYv8fq
Palmitoleate (16:1n7) levels	rs72656089	T	C	0.12655	0.0282203	0.07161	exposure	TRUE	7.31e-06	inferred	KYv8fq
Palmitoleate (16:1n7) levels	rs10981022	T	C	0.0680192	0.0147002	0.405036	exposure	TRUE	3.71e-06	inferred	KYv8fq
Palmitoleate (16:1n7) levels	rs7070122	G	C	-0.0959394	0.0206587	0.83872	exposure	TRUE	3.42e-06	inferred	KYv8fq
Palmitoleate (16:1n7) levels	rs603424	A	G	-0.128142	0.0188908	0.176107	exposure	TRUE	1.17e-11	inferred	KYv8fq
Palmitoleate (16:1n7) levels	rs150941261	C	T	-0.281942	0.0638135	0.0124481	exposure	TRUE	9.95e-06	inferred	KYv8fq
Palmitoleate (16:1n7) levels	rs11214239	T	C	-0.360452	0.0806952	0.00797487	exposure	TRUE	7.94e-06	inferred	KYv8fq
Palmitoleate (16:1n7) levels	rs11051139	A	G	0.17269	0.0362734	0.0420044	exposure	TRUE	1.93e-06	inferred	KYv8fq
Palmitoleate (16:1n7) levels	rs180670669	A	G	0.142939	0.0294349	0.0650219	exposure	TRUE	1.2e-06	inferred	KYv8fq
Palmitoleate (16:1n7) levels	rs148163874	A	G	-0.257909	0.0565057	0.0166117	exposure	TRUE	5.01e-06	inferred	KYv8fq
Palmitoleate (16:1n7) levels	rs4776767	T	C	-0.0711447	0.0149695	0.365073	exposure	TRUE	2.01e-06	inferred	KYv8fq
Palmitoleate (16:1n7) levels	rs291035	A	C	0.0859355	0.0194518	0.166667	exposure	TRUE	9.97e-06	inferred	KYv8fq
Palmitoleate (16:1n7) levels	rs6498691	T	C	0.0666864	0.0148677	0.401536	exposure	TRUE	7.28e-06	inferred	KYv8fq
Palmitoleate (16:1n7) levels	rs147551398	G	A	0.235728	0.0521149	0.0196803	exposure	TRUE	6.09e-06	inferred	KYv8fq
Palmitoleate (16:1n7) levels	rs113915691	A	G	-0.140266	0.0297643	0.0624618	exposure	TRUE	2.45e-06	inferred	KYv8fq
Palmitoleate (16:1n7) levels	rs2839473	A	G	-0.0872416	0.0193658	0.167278	exposure	TRUE	6.64e-06	inferred	KYv8fq
N-acetyl leucine levels	rs2182324	T	C	-0.0847549	0.0190735	0.214618	exposure	TRUE	8.85e-06	inferred	0xjtRG
N-acetyl leucine levels	rs143634855	G	A	0.382951	0.0838391	0.00838574	exposure	TRUE	4.93e-06	inferred	0xjtRG
N-acetyl leucine levels	rs34056299	A	G	-0.116083	0.0251478	0.112507	exposure	TRUE	3.91e-06	inferred	0xjtRG
N-acetyl leucine levels	rs16824802	T	C	-0.0878907	0.0196013	0.200921	exposure	TRUE	7.33e-06	inferred	0xjtRG
N-acetyl leucine levels	rs9809070	A	G	-0.087236	0.0190256	0.213649	exposure	TRUE	4.54e-06	inferred	0xjtRG
N-acetyl leucine levels	rs17407324	A	C	0.081686	0.0177128	0.256957	exposure	TRUE	3.99e-06	inferred	0xjtRG
N-acetyl leucine levels	rs73871308	C	T	0.12404	0.0280667	0.0827225	exposure	TRUE	9.89e-06	inferred	0xjtRG
N-acetyl leucine levels	rs710983	G	A	-0.0813089	0.015392	0.430568	exposure	TRUE	1.27e-07	inferred	0xjtRG
N-acetyl leucine levels	rs117512985	G	A	-0.290578	0.0654963	0.0142763	exposure	TRUE	9.14e-06	inferred	0xjtRG
N-acetyl leucine levels	rs274027	G	A	0.213528	0.0476696	0.0264193	exposure	TRUE	7.49e-06	inferred	0xjtRG
N-acetyl leucine levels	rs12154778	T	A	-0.0805141	0.0172971	0.32714	exposure	TRUE	3.24e-06	inferred	0xjtRG
N-acetyl leucine levels	rs974733	G	A	-0.0904919	0.0187709	0.770027	exposure	TRUE	1.43e-06	inferred	0xjtRG
N-acetyl leucine levels	rs116935909	A	G	-0.153312	0.0335568	0.0567706	exposure	TRUE	4.91e-06	inferred	0xjtRG
N-acetyl leucine levels	rs150121950	G	A	0.350422	0.0722493	0.0117469	exposure	TRUE	1.23e-06	inferred	0xjtRG
N-acetyl leucine levels	rs192431765	C	G	0.388278	0.0872058	0.00804643	exposure	TRUE	8.49e-06	inferred	0xjtRG
N-acetyl leucine levels	rs67473699	A	G	-0.0848321	0.0189443	0.223825	exposure	TRUE	7.54e-06	inferred	0xjtRG
N-acetyl leucine levels	rs72762198	A	G	0.11408	0.0247356	0.110241	exposure	TRUE	3.99e-06	inferred	0xjtRG
N-acetyl leucine levels	rs62097928	A	C	-0.101677	0.0225496	0.150676	exposure	TRUE	6.51e-06	inferred	0xjtRG
Alpha-tocopherol to glycerol ratio	rs72671189	T	C	0.306501	0.0680299	0.0110222	exposure	TRUE	6.63e-06	inferred	GYOzGQ
Alpha-tocopherol to glycerol ratio	rs149698990	G	A	-0.314843	0.0658207	0.0119827	exposure	TRUE	1.72e-06	inferred	GYOzGQ
Alpha-tocopherol to glycerol ratio	rs112993924	G	A	0.200371	0.0440242	0.0270337	exposure	TRUE	5.33e-06	inferred	GYOzGQ
Alpha-tocopherol to glycerol ratio	rs12090754	A	G	-0.0670101	0.0145607	0.583707	exposure	TRUE	4.18e-06	inferred	GYOzGQ
Alpha-tocopherol to glycerol ratio	rs143713348	T	C	-0.260811	0.0587817	0.0151927	exposure	TRUE	9.12e-06	inferred	GYOzGQ
Alpha-tocopherol to glycerol ratio	rs2581209	C	T	0.0773925	0.0172252	0.230573	exposure	TRUE	7.02e-06	inferred	GYOzGQ
Alpha-tocopherol to glycerol ratio	rs138560872	C	T	-0.334415	0.0744786	0.00954151	exposure	TRUE	7.12e-06	inferred	GYOzGQ
Alpha-tocopherol to glycerol ratio	rs6818156	G	A	-0.0712175	0.0160305	0.710849	exposure	TRUE	8.89e-06	inferred	GYOzGQ
Alpha-tocopherol to glycerol ratio	rs9761637	G	A	-0.0692176	0.0156026	0.315766	exposure	TRUE	9.15e-06	inferred	GYOzGQ
Alpha-tocopherol to glycerol ratio	rs72999543	T	C	-0.193608	0.0423248	0.0294587	exposure	TRUE	4.78e-06	inferred	GYOzGQ
Alpha-tocopherol to glycerol ratio	rs75803569	T	G	0.164517	0.0332823	0.0505044	exposure	TRUE	7.69e-07	inferred	GYOzGQ
Alpha-tocopherol to glycerol ratio	rs9655918	A	G	-0.0701001	0.0150759	0.349304	exposure	TRUE	3.32e-06	inferred	GYOzGQ
Alpha-tocopherol to glycerol ratio	rs10812038	A	G	0.077591	0.0175384	0.217453	exposure	TRUE	9.69e-06	inferred	GYOzGQ
Alpha-tocopherol to glycerol ratio	rs77711613	C	T	0.189106	0.0418	0.0302222	exposure	TRUE	6.07e-06	inferred	GYOzGQ
Alpha-tocopherol to glycerol ratio	rs6484808	T	C	-0.0659518	0.0147496	0.421688	exposure	TRUE	7.77e-06	inferred	GYOzGQ
Alpha-tocopherol to glycerol ratio	rs78101093	A	C	-0.153354	0.0343419	0.0458338	exposure	TRUE	7.99e-06	inferred	GYOzGQ
Alpha-tocopherol to glycerol ratio	rs10859848	A	G	0.114369	0.0241494	0.0982396	exposure	TRUE	2.18e-06	inferred	GYOzGQ
Alpha-tocopherol to glycerol ratio	rs8061003	G	A	-0.0695087	0.0151862	0.35126	exposure	TRUE	4.71e-06	inferred	GYOzGQ
Alpha-tocopherol to glycerol ratio	rs17820003	G	C	-0.111715	0.0250847	0.0918049	exposure	TRUE	8.45e-06	inferred	GYOzGQ
Alpha-tocopherol to glycerol ratio	rs191961760	T	C	0.399928	0.0791125	0.00822894	exposure	TRUE	4.3e-07	inferred	GYOzGQ
Alpha-tocopherol to glycerol ratio	rs6101181	T	C	-0.0677084	0.0145372	0.481673	exposure	TRUE	3.2e-06	inferred	GYOzGQ
Alpha-tocopherol to glycerol ratio	rs35840213	C	T	0.0886959	0.0194845	0.165094	exposure	TRUE	5.31e-06	inferred	GYOzGQ
Alpha-tocopherol to glycerol ratio	rs180936402	T	C	0.132704	0.0297466	0.0614931	exposure	TRUE	8.15e-06	inferred	GYOzGQ
Fructose to sucrose ratio	rs11897064	C	T	0.0711828	0.0160028	0.534458	exposure	TRUE	8.66e-06	inferred	z05Y4R
Fructose to sucrose ratio	rs13021032	C	T	-0.0869264	0.0196656	0.209065	exposure	TRUE	9.86e-06	inferred	z05Y4R
Fructose to sucrose ratio	rs145315010	T	G	0.270215	0.057409	0.019613	exposure	TRUE	2.52e-06	inferred	z05Y4R
Fructose to sucrose ratio	rs62268006	G	A	0.152033	0.0332794	0.0595548	exposure	TRUE	4.92e-06	inferred	z05Y4R
Fructose to sucrose ratio	rs73795762	G	A	0.228423	0.051027	0.0247982	exposure	TRUE	7.59e-06	inferred	z05Y4R
Fructose to sucrose ratio	rs17083333	T	G	0.0844491	0.0173939	0.303162	exposure	TRUE	1.2e-06	inferred	z05Y4R
Fructose to sucrose ratio	rs6534650	C	T	0.0747197	0.0162734	0.612667	exposure	TRUE	4.4e-06	inferred	z05Y4R
Fructose to sucrose ratio	rs1519227	G	A	-0.0805502	0.0178292	0.275383	exposure	TRUE	6.25e-06	inferred	z05Y4R
Fructose to sucrose ratio	rs145207838	T	C	0.141672	0.0312311	0.0697106	exposure	TRUE	5.73e-06	inferred	z05Y4R
Fructose to sucrose ratio	rs76531408	G	A	0.364757	0.0779015	0.0102704	exposure	TRUE	2.84e-06	inferred	z05Y4R
Fructose to sucrose ratio	rs78262847	T	A	0.156334	0.0325634	0.0639323	exposure	TRUE	1.58e-06	inferred	z05Y4R
Fructose to sucrose ratio	rs117714976	C	T	-0.271013	0.06091	0.0173174	exposure	TRUE	8.61e-06	inferred	z05Y4R
Fructose to sucrose ratio	rs2147070	G	C	-0.122	0.0268835	0.0976891	exposure	TRUE	5.68e-06	inferred	z05Y4R
Fructose to sucrose ratio	rs10759321	G	T	0.0916319	0.0207095	0.173721	exposure	TRUE	9.66e-06	inferred	z05Y4R
Fructose to sucrose ratio	rs61871554	G	A	0.189899	0.0407585	0.0395113	exposure	TRUE	3.18e-06	inferred	z05Y4R
Fructose to sucrose ratio	rs1552842	G	A	0.0853702	0.0158997	0.562565	exposure	TRUE	7.9e-08	inferred	z05Y4R
Fructose to sucrose ratio	rs11619258	C	T	-0.072386	0.0163436	0.603979	exposure	TRUE	9.47e-06	inferred	z05Y4R
Fructose to sucrose ratio	rs186559149	A	G	0.293985	0.0658283	0.014702	exposure	TRUE	7.97e-06	inferred	z05Y4R
Fructose to sucrose ratio	rs72755425	T	C	-0.224632	0.0494888	0.0258307	exposure	TRUE	5.65e-06	inferred	z05Y4R
Fructose to sucrose ratio	rs17742148	G	A	-0.146009	0.0292607	0.0812744	exposure	TRUE	6.04e-07	inferred	z05Y4R
Fructose to sucrose ratio	rs2974272	C	T	0.163435	0.0362666	0.947811	exposure	TRUE	6.59e-06	inferred	z05Y4R
Fructose to sucrose ratio	rs6110293	C	G	0.0851669	0.0159571	0.492773	exposure	TRUE	9.44e-08	inferred	z05Y4R
Fructose to sucrose ratio	rs1635062	G	T	0.0792933	0.0178764	0.692533	exposure	TRUE	9.18e-06	inferred	z05Y4R
Glycine levels	rs55967510	A	G	0.0894362	0.0198059	0.180461	exposure	TRUE	6.31e-06	inferred	fo8Wjh
Glycine levels	rs12104641	G	C	0.0908109	0.0203632	0.160078	exposure	TRUE	8.21e-06	inferred	fo8Wjh
Glycine levels	rs74561492	T	C	0.165661	0.0356436	0.0457576	exposure	TRUE	3.36e-06	inferred	fo8Wjh
Glycine levels	rs1047891	A	C	0.574475	0.0149118	0.308122	exposure	TRUE	0	inferred	fo8Wjh
Glycine levels	rs1992855	C	T	0.0849393	0.0152422	0.424784	exposure	TRUE	2.51e-08	inferred	fo8Wjh
Glycine levels	rs6535947	G	T	-0.0764736	0.0154154	0.617841	exposure	TRUE	7.02e-07	inferred	fo8Wjh
Glycine levels	rs4703847	C	T	-0.0841248	0.0184716	0.218853	exposure	TRUE	5.26e-06	inferred	fo8Wjh
Glycine levels	rs9322477	C	T	-0.0712636	0.0156306	0.34916	exposure	TRUE	5.13e-06	inferred	fo8Wjh
Glycine levels	rs1975643	A	C	0.0722003	0.0160079	0.678087	exposure	TRUE	6.47e-06	inferred	fo8Wjh
Glycine levels	rs13241866	G	C	0.0945722	0.0173335	0.753909	exposure	TRUE	4.87e-08	inferred	fo8Wjh
Glycine levels	rs56111611	C	T	0.083689	0.0187065	0.197425	exposure	TRUE	7.68e-06	inferred	fo8Wjh
Glycine levels	rs62497087	T	G	0.144871	0.0324095	0.0545168	exposure	TRUE	7.82e-06	inferred	fo8Wjh
Glycine levels	rs2126263	A	G	-0.121518	0.0251811	0.901674	exposure	TRUE	1.39e-06	inferred	fo8Wjh
Glycine levels	rs11781703	G	C	0.0797764	0.0177708	0.229586	exposure	TRUE	7.15e-06	inferred	fo8Wjh
Glycine levels	rs2297442	C	T	-0.120226	0.016222	0.291126	exposure	TRUE	1.25e-13	inferred	fo8Wjh
Glycine levels	rs7873576	T	C	0.0931336	0.0209597	0.165417	exposure	TRUE	8.85e-06	inferred	fo8Wjh
Glycine levels	rs4930767	C	T	-0.0694304	0.0151773	0.502534	exposure	TRUE	4.77e-06	inferred	fo8Wjh
Glycine levels	rs150779026	T	C	0.247993	0.0550452	0.0189881	exposure	TRUE	6.63e-06	inferred	fo8Wjh
Glycine levels	rs10848157	A	G	-0.0696104	0.014977	0.578755	exposure	TRUE	3.35e-06	inferred	fo8Wjh
Glycine levels	rs11842416	C	T	-0.0903605	0.0188332	0.194708	exposure	TRUE	1.6e-06	inferred	fo8Wjh
Glycine levels	rs4889235	A	G	0.126487	0.0267533	0.915934	exposure	TRUE	2.27e-06	inferred	fo8Wjh
Glycine levels	rs34962409	T	A	-0.0766582	0.0151755	0.600382	exposure	TRUE	4.38e-07	inferred	fo8Wjh
Adenosine 5'-diphosphate (ADP) to glycerol 3-phosphate ratio	rs2275370	G	A	-0.114107	0.0250287	0.774879	exposure	TRUE	5.14e-06	inferred	prPUJo
Adenosine 5'-diphosphate (ADP) to glycerol 3-phosphate ratio	rs78904313	G	C	-0.390397	0.0867238	0.013895	exposure	TRUE	6.74e-06	inferred	prPUJo
Adenosine 5'-diphosphate (ADP) to glycerol 3-phosphate ratio	rs116974459	A	C	-0.381433	0.085601	0.0149596	exposure	TRUE	8.35e-06	inferred	prPUJo
Adenosine 5'-diphosphate (ADP) to glycerol 3-phosphate ratio	rs184965710	G	A	-0.23781	0.04786	0.0487591	exposure	TRUE	6.73e-07	inferred	prPUJo
Adenosine 5'-diphosphate (ADP) to glycerol 3-phosphate ratio	rs80332390	C	A	0.301598	0.0616904	0.0289364	exposure	TRUE	1.01e-06	inferred	prPUJo
Adenosine 5'-diphosphate (ADP) to glycerol 3-phosphate ratio	rs114931662	T	C	-0.25973	0.0570215	0.0326919	exposure	TRUE	5.24e-06	inferred	prPUJo
Adenosine 5'-diphosphate (ADP) to glycerol 3-phosphate ratio	rs142622373	T	C	-0.167895	0.0368639	0.0833516	exposure	TRUE	5.25e-06	inferred	prPUJo
Adenosine 5'-diphosphate (ADP) to glycerol 3-phosphate ratio	rs2995921	G	A	0.0977237	0.0212853	0.586702	exposure	TRUE	4.41e-06	inferred	prPUJo
Adenosine 5'-diphosphate (ADP) to glycerol 3-phosphate ratio	rs10236510	A	G	-0.12965	0.0272676	0.171719	exposure	TRUE	1.99e-06	inferred	prPUJo
Adenosine 5'-diphosphate (ADP) to glycerol 3-phosphate ratio	rs74754867	C	T	0.348092	0.0729743	0.0198994	exposure	TRUE	1.84e-06	inferred	prPUJo
Adenosine 5'-diphosphate (ADP) to glycerol 3-phosphate ratio	rs79027703	T	C	-0.111665	0.0244872	0.232535	exposure	TRUE	5.11e-06	inferred	prPUJo
Adenosine 5'-diphosphate (ADP) to glycerol 3-phosphate ratio	rs66628241	T	C	0.169006	0.0372096	0.0866918	exposure	TRUE	5.57e-06	inferred	prPUJo
Adenosine 5'-diphosphate (ADP) to glycerol 3-phosphate ratio	rs12003375	G	A	0.106582	0.0230168	0.705902	exposure	TRUE	3.65e-06	inferred	prPUJo
Adenosine 5'-diphosphate (ADP) to glycerol 3-phosphate ratio	rs72777711	C	A	-0.207088	0.0410064	0.0680921	exposure	TRUE	4.41e-07	inferred	prPUJo
Adenosine 5'-diphosphate (ADP) to glycerol 3-phosphate ratio	rs118099312	T	C	-0.221668	0.049219	0.0476138	exposure	TRUE	6.68e-06	inferred	prPUJo
Adenosine 5'-diphosphate (ADP) to glycerol 3-phosphate ratio	rs7921628	A	C	0.428907	0.0887754	0.0138859	exposure	TRUE	1.36e-06	inferred	prPUJo
Adenosine 5'-diphosphate (ADP) to glycerol 3-phosphate ratio	rs34980489	A	T	-0.136081	0.0302194	0.146429	exposure	TRUE	6.7e-06	inferred	prPUJo
Adenosine 5'-diphosphate (ADP) to glycerol 3-phosphate ratio	rs117717775	T	C	-0.37084	0.07514	0.0191048	exposure	TRUE	8e-07	inferred	prPUJo
Adenosine 5'-diphosphate (ADP) to glycerol 3-phosphate ratio	rs7295241	T	C	0.0958583	0.0215737	0.428672	exposure	TRUE	8.86e-06	inferred	prPUJo
Adenosine 5'-diphosphate (ADP) to glycerol 3-phosphate ratio	rs910791	G	A	-0.0985256	0.0207928	0.506621	exposure	TRUE	2.15e-06	inferred	prPUJo
Adenosine 5'-diphosphate (ADP) to glycerol 3-phosphate ratio	rs147755798	A	G	-0.598519	0.132685	0.00616604	exposure	TRUE	6.46e-06	inferred	prPUJo
Adenosine 5'-diphosphate (ADP) to glycerol 3-phosphate ratio	rs112036394	C	T	-0.150418	0.029104	0.145243	exposure	TRUE	2.36e-07	inferred	prPUJo
Adenosine 5'-diphosphate (ADP) to glycerol 3-phosphate ratio	rs17058444	A	C	-0.129424	0.0247293	0.224749	exposure	TRUE	1.66e-07	inferred	prPUJo
N-acetyl-aspartyl-glutamate (naag) levels	rs6803573	T	C	-0.0935349	0.019501	0.787444	exposure	TRUE	1.62e-06	inferred	shFilT
N-acetyl-aspartyl-glutamate (naag) levels	rs62270466	T	C	0.299555	0.0665206	0.0146576	exposure	TRUE	6.69e-06	inferred	shFilT
N-acetyl-aspartyl-glutamate (naag) levels	rs10472788	G	A	-0.254287	0.0573381	0.019767	exposure	TRUE	9.21e-06	inferred	shFilT
N-acetyl-aspartyl-glutamate (naag) levels	rs144273978	T	C	-0.119229	0.0266741	0.0976339	exposure	TRUE	7.83e-06	inferred	shFilT
N-acetyl-aspartyl-glutamate (naag) levels	rs112924400	C	T	-0.184913	0.0417409	0.0374269	exposure	TRUE	9.42e-06	inferred	shFilT
N-acetyl-aspartyl-glutamate (naag) levels	rs12002890	C	G	0.10873	0.0218754	0.157475	exposure	TRUE	6.68e-07	inferred	shFilT
N-acetyl-aspartyl-glutamate (naag) levels	rs2821137	A	G	0.0806159	0.0180491	0.264296	exposure	TRUE	7.95e-06	inferred	shFilT
N-acetyl-aspartyl-glutamate (naag) levels	rs139339220	A	G	0.150439	0.0335579	0.0598443	exposure	TRUE	7.36e-06	inferred	shFilT
N-acetyl-aspartyl-glutamate (naag) levels	rs77368905	A	G	0.204535	0.0431096	0.0357658	exposure	TRUE	2.09e-06	inferred	shFilT
N-acetyl-aspartyl-glutamate (naag) levels	rs57591833	A	G	0.122086	0.0257099	0.107673	exposure	TRUE	2.05e-06	inferred	shFilT
N-acetyl-aspartyl-glutamate (naag) levels	rs143474110	A	G	0.339752	0.0572005	0.0190402	exposure	TRUE	2.86e-09	inferred	shFilT
N-acetyl-aspartyl-glutamate (naag) levels	rs7119224	C	T	-1.08892	0.0342452	0.049857	exposure	TRUE	6.96e-222	inferred	shFilT
N-acetyl-aspartyl-glutamate (naag) levels	rs10839342	C	A	0.395492	0.0160585	0.575704	exposure	TRUE	6.3e-134	inferred	shFilT
N-acetyl-aspartyl-glutamate (naag) levels	rs10896553	G	C	-0.165302	0.0236624	0.131932	exposure	TRUE	2.83e-12	inferred	shFilT
N-acetyl-aspartyl-glutamate (naag) levels	rs148529433	C	T	0.332913	0.0697603	0.0132882	exposure	TRUE	1.82e-06	inferred	shFilT
N-acetyl-aspartyl-glutamate (naag) levels	rs78997778	A	G	-0.148377	0.032361	0.0672466	exposure	TRUE	4.54e-06	inferred	shFilT
N-acetyl-aspartyl-glutamate (naag) levels	rs117206063	T	G	0.287269	0.0583014	0.0187215	exposure	TRUE	8.34e-07	inferred	shFilT
N-acetyl-aspartyl-glutamate (naag) levels	rs612124	C	G	-0.074454	0.0165732	0.46295	exposure	TRUE	7.04e-06	inferred	shFilT
N-acetyl-aspartyl-glutamate (naag) levels	rs73621912	A	G	-0.138016	0.0306722	0.073946	exposure	TRUE	6.8e-06	inferred	shFilT
1-(1-enyl-stearoyl)-2-linoleoyl-GPE (p-18:0/18:2) levels	rs12144016	A	G	0.0809352	0.0177313	0.250061	exposure	TRUE	5.01e-06	inferred	7e2phM
1-(1-enyl-stearoyl)-2-linoleoyl-GPE (p-18:0/18:2) levels	rs6680184	T	C	-0.296532	0.0605752	0.0163228	exposure	TRUE	9.82e-07	inferred	7e2phM
1-(1-enyl-stearoyl)-2-linoleoyl-GPE (p-18:0/18:2) levels	rs7607256	A	C	-0.0740247	0.0162864	0.660586	exposure	TRUE	5.49e-06	inferred	7e2phM
1-(1-enyl-stearoyl)-2-linoleoyl-GPE (p-18:0/18:2) levels	rs115713394	A	G	-0.192495	0.041212	0.0349612	exposure	TRUE	3e-06	inferred	7e2phM
1-(1-enyl-stearoyl)-2-linoleoyl-GPE (p-18:0/18:2) levels	rs117090533	A	G	0.354278	0.0731361	0.0111583	exposure	TRUE	1.27e-06	inferred	7e2phM
1-(1-enyl-stearoyl)-2-linoleoyl-GPE (p-18:0/18:2) levels	rs3846871	C	G	0.070296	0.0154444	0.459858	exposure	TRUE	5.33e-06	inferred	7e2phM
1-(1-enyl-stearoyl)-2-linoleoyl-GPE (p-18:0/18:2) levels	rs55738702	G	A	0.122483	0.0262538	0.094015	exposure	TRUE	3.08e-06	inferred	7e2phM
1-(1-enyl-stearoyl)-2-linoleoyl-GPE (p-18:0/18:2) levels	rs138933367	G	A	0.24266	0.053587	0.0212506	exposure	TRUE	5.94e-06	inferred	7e2phM
1-(1-enyl-stearoyl)-2-linoleoyl-GPE (p-18:0/18:2) levels	rs148925249	T	C	0.27298	0.0565294	0.0189789	exposure	TRUE	1.37e-06	inferred	7e2phM
1-(1-enyl-stearoyl)-2-linoleoyl-GPE (p-18:0/18:2) levels	rs72614220	G	A	0.142415	0.0294172	0.0718185	exposure	TRUE	1.29e-06	inferred	7e2phM
1-(1-enyl-stearoyl)-2-linoleoyl-GPE (p-18:0/18:2) levels	rs7872580	T	C	0.121066	0.0266904	0.0914559	exposure	TRUE	5.73e-06	inferred	7e2phM
1-(1-enyl-stearoyl)-2-linoleoyl-GPE (p-18:0/18:2) levels	rs77391294	T	C	-0.253906	0.0515783	0.0223171	exposure	TRUE	8.53e-07	inferred	7e2phM
1-(1-enyl-stearoyl)-2-linoleoyl-GPE (p-18:0/18:2) levels	rs174570	T	C	0.236014	0.0222227	0.130983	exposure	TRUE	2.4e-26	inferred	7e2phM
1-(1-enyl-stearoyl)-2-linoleoyl-GPE (p-18:0/18:2) levels	rs9645777	A	G	0.0948448	0.0211466	0.154595	exposure	TRUE	7.29e-06	inferred	7e2phM
1-(1-enyl-stearoyl)-2-linoleoyl-GPE (p-18:0/18:2) levels	rs142292580	A	G	-0.218142	0.0477697	0.0265395	exposure	TRUE	4.96e-06	inferred	7e2phM
1-(1-enyl-stearoyl)-2-linoleoyl-GPE (p-18:0/18:2) levels	rs77869828	C	T	0.373313	0.0800379	0.00914819	exposure	TRUE	3.1e-06	inferred	7e2phM
1-(1-enyl-stearoyl)-2-linoleoyl-GPE (p-18:0/18:2) levels	rs149183416	G	A	0.167633	0.0368567	0.0445605	exposure	TRUE	5.41e-06	inferred	7e2phM
1-(1-enyl-stearoyl)-2-linoleoyl-GPE (p-18:0/18:2) levels	rs73423516	C	T	-0.11596	0.0219586	0.139031	exposure	TRUE	1.29e-07	inferred	7e2phM
1-(1-enyl-stearoyl)-2-linoleoyl-GPE (p-18:0/18:2) levels	rs7412	T	C	0.218185	0.0275265	0.0836665	exposure	TRUE	2.26e-15	inferred	7e2phM
1-(1-enyl-stearoyl)-2-linoleoyl-GPE (p-18:0/18:2) levels	rs3826884	A	G	-0.117239	0.0198652	0.182364	exposure	TRUE	3.6e-09	inferred	7e2phM
1-(1-enyl-stearoyl)-2-linoleoyl-GPE (p-18:0/18:2) levels	rs1340935	T	A	-0.147202	0.0329537	0.0570991	exposure	TRUE	7.93e-06	inferred	7e2phM
1-(1-enyl-stearoyl)-2-linoleoyl-GPE (p-18:0/18:2) levels	rs2145268	A	G	0.0834663	0.0184829	0.2232	exposure	TRUE	6.31e-06	inferred	7e2phM
Phosphate to proline ratio	rs17258815	A	G	-0.0699916	0.01501	0.435825	exposure	TRUE	3.12e-06	inferred	OUP03W
Phosphate to proline ratio	rs4670191	G	C	0.0707836	0.0151647	0.631534	exposure	TRUE	3.05e-06	inferred	OUP03W
Phosphate to proline ratio	rs479250	T	C	-0.101956	0.0220277	0.87529	exposure	TRUE	3.68e-06	inferred	OUP03W
Phosphate to proline ratio	rs77275380	T	C	-0.323357	0.0695019	0.0112045	exposure	TRUE	3.28e-06	inferred	OUP03W
Phosphate to proline ratio	rs115998097	T	C	-0.239127	0.0516276	0.0208966	exposure	TRUE	3.63e-06	inferred	OUP03W
Phosphate to proline ratio	rs4955185	A	C	0.0703891	0.0153901	0.434573	exposure	TRUE	4.79e-06	inferred	OUP03W
Phosphate to proline ratio	rs9813090	A	C	0.0754224	0.0154252	0.336847	exposure	TRUE	1.01e-06	inferred	OUP03W
Phosphate to proline ratio	rs77824893	G	T	0.26631	0.0597482	0.0154351	exposure	TRUE	8.3e-06	inferred	OUP03W
Phosphate to proline ratio	rs4604087	G	A	0.148605	0.033475	0.0501764	exposure	TRUE	9.03e-06	inferred	OUP03W
Phosphate to proline ratio	rs9469581	A	C	-0.134126	0.0287573	0.0699075	exposure	TRUE	3.1e-06	inferred	OUP03W
Phosphate to proline ratio	rs10511825	C	T	0.075951	0.016323	0.276501	exposure	TRUE	3.27e-06	inferred	OUP03W
Phosphate to proline ratio	rs61858978	A	G	-0.327153	0.0697048	0.0114447	exposure	TRUE	2.69e-06	inferred	OUP03W
Phosphate to proline ratio	rs75504128	T	C	0.114641	0.0253114	0.0910751	exposure	TRUE	5.92e-06	inferred	OUP03W
Phosphate to proline ratio	rs142292830	G	A	0.19777	0.0418095	0.0316237	exposure	TRUE	2.24e-06	inferred	OUP03W
Phosphate to proline ratio	rs76710168	C	T	-0.336265	0.0737161	0.0100219	exposure	TRUE	5.08e-06	inferred	OUP03W
Phosphate to proline ratio	rs10770824	G	C	0.0835212	0.0174021	0.235712	exposure	TRUE	1.59e-06	inferred	OUP03W
Phosphate to proline ratio	rs79515988	C	T	0.120096	0.0271349	0.081282	exposure	TRUE	9.6e-06	inferred	OUP03W
Phosphate to proline ratio	rs117330511	G	A	0.346385	0.0741294	0.00982816	exposure	TRUE	2.97e-06	inferred	OUP03W
Phosphate to proline ratio	rs75078370	T	C	0.134408	0.0297708	0.065854	exposure	TRUE	6.34e-06	inferred	OUP03W
Phosphate to proline ratio	rs28538466	G	C	-0.15472	0.034199	0.048999	exposure	TRUE	6.07e-06	inferred	OUP03W
Phosphate to proline ratio	rs28588186	G	C	0.0833042	0.0184261	0.199471	exposure	TRUE	6.16e-06	inferred	OUP03W
Phosphate to proline ratio	rs1557184	A	G	0.0835188	0.0177474	0.219271	exposure	TRUE	2.53e-06	inferred	OUP03W
Phosphate to proline ratio	rs2540644	C	T	-0.403822	0.0246264	0.0940837	exposure	TRUE	1.98e-60	inferred	OUP03W
Phosphate to proline ratio	rs13433658	G	C	0.11687	0.0192954	0.177809	exposure	TRUE	1.39e-09	inferred	OUP03W
Adenosine 5'-monophosphate (AMP) to palmitate (16:0) ratio	rs2821034	C	T	0.0767164	0.0166532	0.365264	exposure	TRUE	4.09e-06	inferred	xwWc92
Adenosine 5'-monophosphate (AMP) to palmitate (16:0) ratio	rs56938657	T	C	-0.195531	0.0442636	0.0310635	exposure	TRUE	9.99e-06	inferred	xwWc92
Adenosine 5'-monophosphate (AMP) to palmitate (16:0) ratio	rs17027075	A	G	-0.33662	0.0730745	0.011236	exposure	TRUE	4.09e-06	inferred	xwWc92
Adenosine 5'-monophosphate (AMP) to palmitate (16:0) ratio	rs627973	C	T	-0.0782494	0.016769	0.345058	exposure	TRUE	3.07e-06	inferred	xwWc92
Adenosine 5'-monophosphate (AMP) to palmitate (16:0) ratio	rs2676504	C	A	0.0728634	0.0157348	0.576309	exposure	TRUE	3.64e-06	inferred	xwWc92
Adenosine 5'-monophosphate (AMP) to palmitate (16:0) ratio	rs111724026	A	G	0.166295	0.0348484	0.0521038	exposure	TRUE	1.82e-06	inferred	xwWc92
Adenosine 5'-monophosphate (AMP) to palmitate (16:0) ratio	rs1683348	T	A	-0.091182	0.0205286	0.171023	exposure	TRUE	8.92e-06	inferred	xwWc92
Adenosine 5'-monophosphate (AMP) to palmitate (16:0) ratio	rs9844173	G	T	0.177596	0.0394204	0.0397706	exposure	TRUE	6.63e-06	inferred	xwWc92
Adenosine 5'-monophosphate (AMP) to palmitate (16:0) ratio	rs12493846	A	G	-0.0874351	0.0184476	0.217561	exposure	TRUE	2.14e-06	inferred	xwWc92
Adenosine 5'-monophosphate (AMP) to palmitate (16:0) ratio	rs76646409	A	C	0.127679	0.0272955	0.0880399	exposure	TRUE	2.9e-06	inferred	xwWc92
Adenosine 5'-monophosphate (AMP) to palmitate (16:0) ratio	rs116543941	G	A	0.381	0.0766066	0.0102053	exposure	TRUE	6.58e-07	inferred	xwWc92
Adenosine 5'-monophosphate (AMP) to palmitate (16:0) ratio	rs419291	C	T	-0.0765134	0.0159839	0.628132	exposure	TRUE	1.69e-06	inferred	xwWc92
Adenosine 5'-monophosphate (AMP) to palmitate (16:0) ratio	rs10274964	T	C	-0.0733392	0.0155921	0.445964	exposure	TRUE	2.56e-06	inferred	xwWc92
Adenosine 5'-monophosphate (AMP) to palmitate (16:0) ratio	rs10278332	T	C	-0.0793443	0.0176548	0.267614	exposure	TRUE	6.98e-06	inferred	xwWc92
Adenosine 5'-monophosphate (AMP) to palmitate (16:0) ratio	rs74828848	G	C	-0.153974	0.0347246	0.0510254	exposure	TRUE	9.24e-06	inferred	xwWc92
Adenosine 5'-monophosphate (AMP) to palmitate (16:0) ratio	rs34916919	G	A	-0.206918	0.0456848	0.0292954	exposure	TRUE	5.92e-06	inferred	xwWc92
Adenosine 5'-monophosphate (AMP) to palmitate (16:0) ratio	rs80023834	A	G	0.19617	0.043707	0.0317596	exposure	TRUE	7.18e-06	inferred	xwWc92
Adenosine 5'-monophosphate (AMP) to palmitate (16:0) ratio	rs4349051	C	G	0.0753619	0.0170121	0.309648	exposure	TRUE	9.43e-06	inferred	xwWc92
Adenosine 5'-monophosphate (AMP) to palmitate (16:0) ratio	rs4891466	T	C	-0.0971743	0.019768	0.7893	exposure	TRUE	8.84e-07	inferred	xwWc92
Adenosine 5'-monophosphate (AMP) to palmitate (16:0) ratio	rs5765913	T	C	0.106559	0.022513	0.140707	exposure	TRUE	2.21e-06	inferred	xwWc92
X-24801 levels	rs80298372	T	A	0.0788477	0.0174361	0.27526	exposure	TRUE	6.12e-06	inferred	mo9MPV
X-24801 levels	rs780093	C	T	-0.0874499	0.0156293	0.598	exposure	TRUE	2.2e-08	inferred	mo9MPV
X-24801 levels	rs111508080	A	G	0.235298	0.0518236	0.0223125	exposure	TRUE	5.62e-06	inferred	mo9MPV
X-24801 levels	rs62182023	T	C	-0.09172	0.0201982	0.174103	exposure	TRUE	5.6e-06	inferred	mo9MPV
X-24801 levels	rs141504352	T	C	0.129492	0.0279884	0.0804108	exposure	TRUE	3.72e-06	inferred	mo9MPV
X-24801 levels	rs140123529	G	A	-0.142604	0.0318969	0.0625394	exposure	TRUE	7.79e-06	inferred	mo9MPV
X-24801 levels	rs79861717	G	A	-0.15386	0.0310318	0.0660248	exposure	TRUE	7.12e-07	inferred	mo9MPV
X-24801 levels	rs172168	C	T	-0.0797696	0.0171247	0.720094	exposure	TRUE	3.19e-06	inferred	mo9MPV
X-24801 levels	rs17543599	T	G	0.0867788	0.0195724	0.187882	exposure	TRUE	9.26e-06	inferred	mo9MPV
X-24801 levels	rs7381210	C	T	0.0735821	0.0155593	0.573649	exposure	TRUE	2.25e-06	inferred	mo9MPV
X-24801 levels	rs7736346	T	C	0.0860337	0.0188041	0.220094	exposure	TRUE	4.76e-06	inferred	mo9MPV
X-24801 levels	rs7705826	G	T	0.129022	0.0205684	0.8345	exposure	TRUE	3.55e-10	inferred	mo9MPV
X-24801 levels	rs77010315	A	C	-0.492135	0.0699009	0.0121103	exposure	TRUE	1.92e-12	inferred	mo9MPV
X-24801 levels	rs7761203	A	G	-0.100891	0.0216589	0.850195	exposure	TRUE	3.19e-06	inferred	mo9MPV
X-24801 levels	rs112201728	T	C	0.167666	0.0300566	0.0694843	exposure	TRUE	2.43e-08	inferred	mo9MPV
X-24801 levels	rs1564348	C	T	0.121833	0.0205759	0.163809	exposure	TRUE	3.2e-09	inferred	mo9MPV
X-24801 levels	rs12532047	T	A	0.0697946	0.0155515	0.454591	exposure	TRUE	7.19e-06	inferred	mo9MPV
X-24801 levels	rs2469355	A	C	-0.111636	0.0233695	0.873917	exposure	TRUE	1.78e-06	inferred	mo9MPV
X-24801 levels	rs34286353	T	C	-0.246079	0.0544771	0.0203207	exposure	TRUE	6.27e-06	inferred	mo9MPV
X-24801 levels	rs117478664	C	T	0.255419	0.056839	0.0186246	exposure	TRUE	7e-06	inferred	mo9MPV
X-24801 levels	rs10466245	A	G	-0.107515	0.0177088	0.247293	exposure	TRUE	1.27e-09	inferred	mo9MPV
X-24801 levels	rs1171617	T	G	0.114851	0.0185167	0.768183	exposure	TRUE	5.56e-10	inferred	mo9MPV
X-24801 levels	rs2935715	C	A	-0.154071	0.0307713	0.933592	exposure	TRUE	5.53e-07	inferred	mo9MPV
X-24801 levels	rs112453126	A	C	-0.298547	0.0613231	0.0161572	exposure	TRUE	1.12e-06	inferred	mo9MPV
X-24801 levels	rs142059872	A	G	0.522014	0.0677029	0.0128285	exposure	TRUE	1.25e-14	inferred	mo9MPV
X-24801 levels	rs77762079	A	C	-0.486657	0.0393983	0.0388653	exposure	TRUE	4.74e-35	inferred	mo9MPV
X-24801 levels	rs182513938	T	A	-0.503605	0.104037	0.00534427	exposure	TRUE	1.29e-06	inferred	mo9MPV
X-24801 levels	rs61934126	G	A	0.438658	0.0932168	0.00687844	exposure	TRUE	2.53e-06	inferred	mo9MPV
X-24801 levels	rs184374415	C	T	-0.396233	0.0824476	0.00853157	exposure	TRUE	1.54e-06	inferred	mo9MPV
X-24801 levels	rs12917436	G	C	0.0717757	0.0159014	0.400581	exposure	TRUE	6.37e-06	inferred	mo9MPV
X-24801 levels	rs72789436	T	C	-0.229097	0.045913	0.0291777	exposure	TRUE	6.04e-07	inferred	mo9MPV
X-24801 levels	rs77487500	C	T	-0.21146	0.0458783	0.028472	exposure	TRUE	4.04e-06	inferred	mo9MPV
X-24801 levels	rs7248534	T	A	-0.0725296	0.0158296	0.616461	exposure	TRUE	4.61e-06	inferred	mo9MPV
X-24801 levels	rs41308631	A	T	-0.336482	0.0733963	0.0111291	exposure	TRUE	4.55e-06	inferred	mo9MPV
X-24801 levels	rs112440664	A	G	-0.296193	0.0638735	0.0147914	exposure	TRUE	3.53e-06	inferred	mo9MPV
X-24801 levels	rs73206034	A	G	-0.191283	0.0389385	0.039636	exposure	TRUE	9e-07	inferred	mo9MPV
2,3-dihydroxy-2-methylbutyrate levels	rs10210198	T	C	-0.12773	0.027691	0.082322	exposure	TRUE	3.97e-06	inferred	x5DUSA
2,3-dihydroxy-2-methylbutyrate levels	rs11713715	T	C	-0.237856	0.0527743	0.0217792	exposure	TRUE	6.57e-06	inferred	x5DUSA
2,3-dihydroxy-2-methylbutyrate levels	rs629542	A	C	0.0744871	0.016622	0.699409	exposure	TRUE	7.42e-06	inferred	x5DUSA
2,3-dihydroxy-2-methylbutyrate levels	rs75729769	G	A	0.146508	0.0279764	0.0789905	exposure	TRUE	1.63e-07	inferred	x5DUSA
2,3-dihydroxy-2-methylbutyrate levels	rs73175667	A	G	0.0693627	0.0154162	0.444722	exposure	TRUE	6.82e-06	inferred	x5DUSA
2,3-dihydroxy-2-methylbutyrate levels	rs2676654	A	G	0.107282	0.0238974	0.11273	exposure	TRUE	7.15e-06	inferred	x5DUSA
2,3-dihydroxy-2-methylbutyrate levels	rs12684699	C	A	0.295039	0.0602861	0.0161149	exposure	TRUE	9.88e-07	inferred	x5DUSA
2,3-dihydroxy-2-methylbutyrate levels	rs76939265	T	C	0.317921	0.0715236	0.0113153	exposure	TRUE	8.79e-06	inferred	x5DUSA
2,3-dihydroxy-2-methylbutyrate levels	rs533272	T	G	-0.0694449	0.0153746	0.560371	exposure	TRUE	6.28e-06	inferred	x5DUSA
2,3-dihydroxy-2-methylbutyrate levels	rs11220291	A	G	0.0765385	0.016588	0.298635	exposure	TRUE	3.95e-06	inferred	x5DUSA
2,3-dihydroxy-2-methylbutyrate levels	rs138139955	T	G	-0.151848	0.0341458	0.0525648	exposure	TRUE	8.71e-06	inferred	x5DUSA
2,3-dihydroxy-2-methylbutyrate levels	rs113576138	T	A	0.119764	0.0261277	0.0974298	exposure	TRUE	4.57e-06	inferred	x5DUSA
2,3-dihydroxy-2-methylbutyrate levels	rs2238314	G	A	-0.111916	0.024194	0.108726	exposure	TRUE	3.73e-06	inferred	x5DUSA
2,3-dihydroxy-2-methylbutyrate levels	rs74440514	A	G	-0.26411	0.0551238	0.0193053	exposure	TRUE	1.66e-06	inferred	x5DUSA
2,3-dihydroxy-2-methylbutyrate levels	rs150000692	A	G	-0.369808	0.0810038	0.00894432	exposure	TRUE	4.99e-06	inferred	x5DUSA
4-guanidinobutanoate levels	rs3737704	C	A	-0.450808	0.0141416	0.55384	exposure	TRUE	5.36e-223	inferred	QyVpx0
4-guanidinobutanoate levels	rs11260738	A	G	-0.0674824	0.014947	0.508619	exposure	TRUE	6.34e-06	inferred	QyVpx0
4-guanidinobutanoate levels	rs12145688	G	T	0.0783759	0.01516	0.404815	exposure	TRUE	2.34e-07	inferred	QyVpx0
4-guanidinobutanoate levels	rs11580678	T	G	-0.0749203	0.0161818	0.329111	exposure	TRUE	3.66e-06	inferred	QyVpx0
4-guanidinobutanoate levels	rs57389554	A	G	-0.14118	0.0313033	0.0592876	exposure	TRUE	6.48e-06	inferred	QyVpx0
4-guanidinobutanoate levels	rs114708452	T	C	0.193902	0.039056	0.0385138	exposure	TRUE	6.88e-07	inferred	QyVpx0
4-guanidinobutanoate levels	rs151040866	A	G	-0.159233	0.0326279	0.0549247	exposure	TRUE	1.06e-06	inferred	QyVpx0
4-guanidinobutanoate levels	rs13107325	T	C	0.131282	0.0286355	0.0736144	exposure	TRUE	4.55e-06	inferred	QyVpx0
4-guanidinobutanoate levels	rs6556949	T	C	0.0747603	0.0167779	0.300935	exposure	TRUE	8.35e-06	inferred	QyVpx0
4-guanidinobutanoate levels	rs7380998	G	A	-0.179866	0.0385778	0.961782	exposure	TRUE	3.13e-06	inferred	QyVpx0
4-guanidinobutanoate levels	rs13163650	G	A	0.0793781	0.0168637	0.726177	exposure	TRUE	2.51e-06	inferred	QyVpx0
4-guanidinobutanoate levels	rs61287921	A	G	-0.307334	0.06837	0.0120779	exposure	TRUE	6.95e-06	inferred	QyVpx0
4-guanidinobutanoate levels	rs706151	G	A	0.0669338	0.0149986	0.467889	exposure	TRUE	8.09e-06	inferred	QyVpx0
4-guanidinobutanoate levels	rs150629268	T	G	0.220045	0.0478751	0.0254143	exposure	TRUE	4.3e-06	inferred	QyVpx0
4-guanidinobutanoate levels	rs140852306	T	C	-0.128618	0.0280679	0.0768229	exposure	TRUE	4.6e-06	inferred	QyVpx0
4-guanidinobutanoate levels	rs11787780	T	C	0.0743765	0.0165161	0.285195	exposure	TRUE	6.69e-06	inferred	QyVpx0
4-guanidinobutanoate levels	rs72632963	C	T	-0.272225	0.0611352	0.0149686	exposure	TRUE	8.47e-06	inferred	QyVpx0
4-guanidinobutanoate levels	rs7969761	T	C	0.0903542	0.0151665	0.545855	exposure	TRUE	2.56e-09	inferred	QyVpx0
4-guanidinobutanoate levels	rs61991622	A	G	0.139752	0.0309457	0.0647691	exposure	TRUE	6.3e-06	inferred	QyVpx0
4-guanidinobutanoate levels	rs45622433	A	G	-0.392152	0.0846735	0.00786531	exposure	TRUE	3.63e-06	inferred	QyVpx0
4-guanidinobutanoate levels	rs112807038	T	C	0.185925	0.0407482	0.0345951	exposure	TRUE	5.05e-06	inferred	QyVpx0
4-guanidinobutanoate levels	rs77951681	C	T	0.101923	0.021744	0.138948	exposure	TRUE	2.77e-06	inferred	QyVpx0
S-adenosylhomocysteine (SAH) to 5-methyluridine (ribothymidine) ratio	rs148784768	A	G	-0.243956	0.0535451	0.0258059	exposure	TRUE	5.21e-06	inferred	rFv3b7
S-adenosylhomocysteine (SAH) to 5-methyluridine (ribothymidine) ratio	rs454127	G	A	0.116082	0.025242	0.136574	exposure	TRUE	4.25e-06	inferred	rFv3b7
S-adenosylhomocysteine (SAH) to 5-methyluridine (ribothymidine) ratio	rs79311841	C	T	0.303584	0.0685015	0.0158952	exposure	TRUE	9.35e-06	inferred	rFv3b7
S-adenosylhomocysteine (SAH) to 5-methyluridine (ribothymidine) ratio	rs10927020	A	G	0.0803366	0.0180748	0.353272	exposure	TRUE	8.8e-06	inferred	rFv3b7
S-adenosylhomocysteine (SAH) to 5-methyluridine (ribothymidine) ratio	rs35844155	A	C	-0.185825	0.0399005	0.0486437	exposure	TRUE	3.21e-06	inferred	rFv3b7
S-adenosylhomocysteine (SAH) to 5-methyluridine (ribothymidine) ratio	rs9810406	C	A	-0.0996837	0.0218636	0.20046	exposure	TRUE	5.13e-06	inferred	rFv3b7
S-adenosylhomocysteine (SAH) to 5-methyluridine (ribothymidine) ratio	rs60853352	T	C	0.269028	0.0600401	0.0205026	exposure	TRUE	7.44e-06	inferred	rFv3b7
S-adenosylhomocysteine (SAH) to 5-methyluridine (ribothymidine) ratio	rs13180091	C	T	-0.098095	0.0215237	0.194261	exposure	TRUE	5.18e-06	inferred	rFv3b7
S-adenosylhomocysteine (SAH) to 5-methyluridine (ribothymidine) ratio	rs9688867	G	A	0.154401	0.0175517	0.359723	exposure	TRUE	1.41e-18	inferred	rFv3b7
S-adenosylhomocysteine (SAH) to 5-methyluridine (ribothymidine) ratio	rs4722241	A	T	0.262752	0.0590182	0.0220836	exposure	TRUE	8.51e-06	inferred	rFv3b7
S-adenosylhomocysteine (SAH) to 5-methyluridine (ribothymidine) ratio	rs7804178	C	A	-0.10383	0.0170377	0.431844	exposure	TRUE	1.1e-09	inferred	rFv3b7
S-adenosylhomocysteine (SAH) to 5-methyluridine (ribothymidine) ratio	rs35497888	G	A	-0.341389	0.0721742	0.0142904	exposure	TRUE	2.24e-06	inferred	rFv3b7
S-adenosylhomocysteine (SAH) to 5-methyluridine (ribothymidine) ratio	rs142553460	A	G	0.371671	0.0834706	0.0107884	exposure	TRUE	8.48e-06	inferred	rFv3b7
S-adenosylhomocysteine (SAH) to 5-methyluridine (ribothymidine) ratio	rs117668349	G	A	0.165048	0.0368884	0.0581472	exposure	TRUE	7.67e-06	inferred	rFv3b7
S-adenosylhomocysteine (SAH) to 5-methyluridine (ribothymidine) ratio	rs889710	A	G	0.118553	0.026715	0.884749	exposure	TRUE	9.09e-06	inferred	rFv3b7
S-adenosylhomocysteine (SAH) to 5-methyluridine (ribothymidine) ratio	rs8067554	T	A	0.120442	0.0233192	0.158339	exposure	TRUE	2.41e-07	inferred	rFv3b7
S-adenosylhomocysteine (SAH) to 5-methyluridine (ribothymidine) ratio	rs11667953	A	T	0.099753	0.0175844	0.564419	exposure	TRUE	1.4e-08	inferred	rFv3b7
S-adenosylhomocysteine (SAH) to 5-methyluridine (ribothymidine) ratio	rs502279	A	G	0.0849204	0.0178922	0.354343	exposure	TRUE	2.07e-06	inferred	rFv3b7
S-adenosylhomocysteine (SAH) to 5-methyluridine (ribothymidine) ratio	rs141746456	T	C	0.375881	0.0834639	0.0107474	exposure	TRUE	6.68e-06	inferred	rFv3b7
S-adenosylhomocysteine (SAH) to 5-methyluridine (ribothymidine) ratio	rs454088	G	C	0.102081	0.0230042	0.17034	exposure	TRUE	9.1e-06	inferred	rFv3b7
S-adenosylhomocysteine (SAH) to 5-methyluridine (ribothymidine) ratio	rs131805	C	T	0.31945	0.0202167	0.773051	exposure	TRUE	3.05e-56	inferred	rFv3b7
Branched chain 14:0 dicarboxylic acid levels	rs1748009	T	A	-0.0829561	0.0184597	0.248294	exposure	TRUE	6.99e-06	inferred	keegc9
Branched chain 14:0 dicarboxylic acid levels	rs150406380	G	C	-0.393281	0.0885932	0.00783601	exposure	TRUE	9.03e-06	inferred	keegc9
Branched chain 14:0 dicarboxylic acid levels	rs10171471	C	T	-0.0832226	0.017679	0.722933	exposure	TRUE	2.51e-06	inferred	keegc9
Branched chain 14:0 dicarboxylic acid levels	rs72836123	T	C	0.2162	0.0472924	0.0281938	exposure	TRUE	4.84e-06	inferred	keegc9
Branched chain 14:0 dicarboxylic acid levels	rs72849177	G	A	-0.267559	0.0551049	0.0209539	exposure	TRUE	1.2e-06	inferred	keegc9
Branched chain 14:0 dicarboxylic acid levels	rs150967138	A	G	0.330149	0.0694143	0.0130221	exposure	TRUE	1.97e-06	inferred	keegc9
Branched chain 14:0 dicarboxylic acid levels	rs71430371	C	T	-0.159554	0.035923	0.0492914	exposure	TRUE	8.93e-06	inferred	keegc9
Branched chain 14:0 dicarboxylic acid levels	rs10022238	T	G	0.0800211	0.0176398	0.711718	exposure	TRUE	5.72e-06	inferred	keegc9
Branched chain 14:0 dicarboxylic acid levels	rs138275602	A	G	0.191072	0.0421586	0.0357949	exposure	TRUE	5.84e-06	inferred	keegc9
Branched chain 14:0 dicarboxylic acid levels	rs2131280	A	G	0.0748798	0.016258	0.420506	exposure	TRUE	4.11e-06	inferred	keegc9
Branched chain 14:0 dicarboxylic acid levels	rs77794438	C	T	0.125831	0.0278056	0.0859777	exposure	TRUE	6.03e-06	inferred	keegc9
Branched chain 14:0 dicarboxylic acid levels	rs140412827	G	A	-0.281847	0.0636036	0.0152855	exposure	TRUE	9.37e-06	inferred	keegc9
Branched chain 14:0 dicarboxylic acid levels	rs11519068	C	T	0.105594	0.0213995	0.161278	exposure	TRUE	8.04e-07	inferred	keegc9
Branched chain 14:0 dicarboxylic acid levels	rs191217354	A	G	0.436721	0.0930405	0.00721818	exposure	TRUE	2.68e-06	inferred	keegc9
Branched chain 14:0 dicarboxylic acid levels	rs117913606	A	G	-0.11798	0.0253981	0.105399	exposure	TRUE	3.4e-06	inferred	keegc9
Branched chain 14:0 dicarboxylic acid levels	rs7982530	A	G	-0.085517	0.0191112	0.217607	exposure	TRUE	7.65e-06	inferred	keegc9
Branched chain 14:0 dicarboxylic acid levels	rs77176196	C	T	-0.263053	0.0592166	0.0178258	exposure	TRUE	8.9e-06	inferred	keegc9
Branched chain 14:0 dicarboxylic acid levels	rs218547	A	C	0.0761571	0.0172394	0.297996	exposure	TRUE	9.98e-06	inferred	keegc9
Branched chain 14:0 dicarboxylic acid levels	rs35396326	G	C	0.0797596	0.0177338	0.271749	exposure	TRUE	6.87e-06	inferred	keegc9
Branched chain 14:0 dicarboxylic acid levels	rs1293417	C	A	0.150881	0.0284231	0.0833228	exposure	TRUE	1.11e-07	inferred	keegc9
1-dihomo-linolenylglycerol (20:3) levels	rs114892592	T	G	-0.378002	0.0822885	0.0108309	exposure	TRUE	4.36e-06	inferred	YAO7hg
1-dihomo-linolenylglycerol (20:3) levels	rs6743660	G	A	-0.0933753	0.0205768	0.234156	exposure	TRUE	5.68e-06	inferred	YAO7hg
1-dihomo-linolenylglycerol (20:3) levels	rs6706391	C	T	-0.173693	0.0389762	0.949946	exposure	TRUE	8.34e-06	inferred	YAO7hg
1-dihomo-linolenylglycerol (20:3) levels	rs62258668	A	G	0.0798991	0.0179991	0.338825	exposure	TRUE	9.04e-06	inferred	YAO7hg
1-dihomo-linolenylglycerol (20:3) levels	rs17014031	C	T	0.183074	0.0383574	0.0492881	exposure	TRUE	1.82e-06	inferred	YAO7hg
1-dihomo-linolenylglycerol (20:3) levels	rs7677050	C	T	0.117475	0.0262997	0.881489	exposure	TRUE	7.94e-06	inferred	YAO7hg
1-dihomo-linolenylglycerol (20:3) levels	rs4833667	A	G	-0.0841305	0.0178267	0.338657	exposure	TRUE	2.37e-06	inferred	YAO7hg
1-dihomo-linolenylglycerol (20:3) levels	rs1895342	A	G	0.139195	0.0253968	0.127071	exposure	TRUE	4.23e-08	inferred	YAO7hg
1-dihomo-linolenylglycerol (20:3) levels	rs149162700	A	G	-0.327611	0.0741374	0.0127828	exposure	TRUE	9.92e-06	inferred	YAO7hg
1-dihomo-linolenylglycerol (20:3) levels	rs9493310	A	G	0.216964	0.0450382	0.0373389	exposure	TRUE	1.45e-06	inferred	YAO7hg
1-dihomo-linolenylglycerol (20:3) levels	rs28585593	C	A	-0.0814322	0.0176548	0.362036	exposure	TRUE	3.98e-06	inferred	YAO7hg
1-dihomo-linolenylglycerol (20:3) levels	rs7015094	G	C	-0.0978941	0.01837	0.308833	exposure	TRUE	9.87e-08	inferred	YAO7hg
1-dihomo-linolenylglycerol (20:3) levels	rs3109068	C	T	-0.117095	0.0258105	0.124592	exposure	TRUE	5.71e-06	inferred	YAO7hg
1-dihomo-linolenylglycerol (20:3) levels	rs10509326	G	A	-0.0932392	0.0194355	0.257435	exposure	TRUE	1.61e-06	inferred	YAO7hg
1-dihomo-linolenylglycerol (20:3) levels	rs71482402	A	T	0.14128	0.0269087	0.110784	exposure	TRUE	1.52e-07	inferred	YAO7hg
1-dihomo-linolenylglycerol (20:3) levels	rs56300950	A	T	-0.0828385	0.017425	0.374493	exposure	TRUE	1.99e-06	inferred	YAO7hg
1-dihomo-linolenylglycerol (20:3) levels	rs61897793	A	G	0.116501	0.0217103	0.186068	exposure	TRUE	8.04e-08	inferred	YAO7hg
1-dihomo-linolenylglycerol (20:3) levels	rs77940074	C	T	0.154106	0.0341353	0.0674498	exposure	TRUE	6.34e-06	inferred	YAO7hg
1-dihomo-linolenylglycerol (20:3) levels	rs62024448	A	G	0.110346	0.0248633	0.135925	exposure	TRUE	9.08e-06	inferred	YAO7hg
1-dihomo-linolenylglycerol (20:3) levels	rs61018188	A	T	0.0915247	0.0198656	0.247442	exposure	TRUE	4.08e-06	inferred	YAO7hg
1-dihomo-linolenylglycerol (20:3) levels	rs117807391	G	C	-0.298268	0.066496	0.0169424	exposure	TRUE	7.27e-06	inferred	YAO7hg
1-dihomo-linolenylglycerol (20:3) levels	rs17085256	A	G	-0.347023	0.0712403	0.0144836	exposure	TRUE	1.11e-06	inferred	YAO7hg
1-dihomo-linolenylglycerol (20:3) levels	rs28382094	C	G	0.18304	0.040109	0.0475665	exposure	TRUE	5.03e-06	inferred	YAO7hg
1-dihomo-linolenylglycerol (20:3) levels	rs118128109	T	C	-0.377914	0.0847008	0.0102262	exposure	TRUE	8.13e-06	inferred	YAO7hg
N-acetylarginine levels	rs76807148	A	G	0.199801	0.0450452	0.0296368	exposure	TRUE	9.18e-06	inferred	iAVekr
N-acetylarginine levels	rs17349049	A	G	0.571979	0.0181897	0.210736	exposure	TRUE	4.88e-217	inferred	iAVekr
N-acetylarginine levels	rs4852931	G	A	0.192058	0.0212891	0.852233	exposure	TRUE	1.86e-19	inferred	iAVekr
N-acetylarginine levels	rs1055888	A	T	0.611744	0.0267857	0.0819374	exposure	TRUE	1.9e-115	inferred	iAVekr
N-acetylarginine levels	rs144979134	A	G	0.309938	0.0578406	0.0175545	exposure	TRUE	8.39e-08	inferred	iAVekr
N-acetylarginine levels	rs1446242	A	G	-0.0874423	0.0195606	0.806509	exposure	TRUE	7.81e-06	inferred	iAVekr
N-acetylarginine levels	rs6549476	A	G	0.088876	0.0199644	0.821749	exposure	TRUE	8.52e-06	inferred	iAVekr
N-acetylarginine levels	rs6890387	T	C	0.205338	0.0438389	0.0314282	exposure	TRUE	2.81e-06	inferred	iAVekr
N-acetylarginine levels	rs142393017	T	G	0.327819	0.0712954	0.0115558	exposure	TRUE	4.26e-06	inferred	iAVekr
N-acetylarginine levels	rs73542824	A	G	0.208022	0.0436732	0.0315304	exposure	TRUE	1.91e-06	inferred	iAVekr
N-acetylarginine levels	rs80254170	G	A	-0.134489	0.028708	0.0751543	exposure	TRUE	2.8e-06	inferred	iAVekr
N-acetylarginine levels	rs662138	G	C	-0.109365	0.0201572	0.175129	exposure	TRUE	5.78e-08	inferred	iAVekr
N-acetylarginine levels	rs1935621	A	G	0.0693338	0.015373	0.54617	exposure	TRUE	6.48e-06	inferred	iAVekr
N-acetylarginine levels	rs1171617	T	G	0.152433	0.0185038	0.769646	exposure	TRUE	1.75e-16	inferred	iAVekr
N-acetylarginine levels	rs143609405	T	C	0.319963	0.0713349	0.0117991	exposure	TRUE	7.28e-06	inferred	iAVekr
N-acetylarginine levels	rs927907	A	G	0.0827899	0.0177933	0.254876	exposure	TRUE	3.27e-06	inferred	iAVekr
N-acetylarginine levels	rs11230077	C	T	0.120551	0.0232782	0.122017	exposure	TRUE	2.23e-07	inferred	iAVekr
N-acetylarginine levels	rs3132810	G	A	0.0791799	0.0169767	0.285812	exposure	TRUE	3.1e-06	inferred	iAVekr
N-acetylarginine levels	rs144398842	A	G	-0.242046	0.054226	0.0207373	exposure	TRUE	8.06e-06	inferred	iAVekr
N-acetylarginine levels	rs1169288	C	A	0.0794495	0.0165522	0.317503	exposure	TRUE	1.59e-06	inferred	iAVekr
N-acetylarginine levels	rs55943244	G	A	0.163103	0.0357803	0.0483343	exposure	TRUE	5.15e-06	inferred	iAVekr
N-acetylarginine levels	rs111658339	G	T	0.300319	0.0588532	0.017327	exposure	TRUE	3.35e-07	inferred	iAVekr
N-acetylarginine levels	rs11568438	A	G	0.299824	0.0545966	0.0198451	exposure	TRUE	3.98e-08	inferred	iAVekr
N-acetylarginine levels	rs2453583	T	A	0.107413	0.0158065	0.393038	exposure	TRUE	1.08e-11	inferred	iAVekr
N-acetylarginine levels	rs59849044	G	C	-0.283889	0.0637904	0.014697	exposure	TRUE	8.57e-06	inferred	iAVekr
Erythronate levels	rs958514	T	A	-0.117017	0.0258733	0.921311	exposure	TRUE	6.11e-06	inferred	PivxNf
Erythronate levels	rs114262076	A	G	0.394325	0.0737304	0.00888154	exposure	TRUE	8.88e-08	inferred	PivxNf
Erythronate levels	rs73840299	T	C	-0.207994	0.0211326	0.123148	exposure	TRUE	7.4e-23	inferred	PivxNf
Erythronate levels	rs12633047	T	C	0.191796	0.0272697	0.0693003	exposure	TRUE	2.02e-12	inferred	PivxNf
Erythronate levels	rs7635991	C	T	0.0885241	0.0169715	0.214932	exposure	TRUE	1.83e-07	inferred	PivxNf
Erythronate levels	rs146001245	A	G	0.103566	0.0223638	0.11176	exposure	TRUE	3.64e-06	inferred	PivxNf
Erythronate levels	rs10020341	G	A	-0.228497	0.0511735	0.980851	exposure	TRUE	8e-06	inferred	PivxNf
Erythronate levels	rs10029860	A	C	0.0771329	0.0139792	0.525138	exposure	TRUE	3.43e-08	inferred	PivxNf
Erythronate levels	rs13166782	C	T	-0.0677204	0.0150125	0.326773	exposure	TRUE	6.45e-06	inferred	PivxNf
Erythronate levels	rs191724608	A	T	-0.23055	0.0505298	0.0200472	exposure	TRUE	5.05e-06	inferred	PivxNf
Erythronate levels	rs77475145	G	C	-0.125836	0.0271345	0.0727884	exposure	TRUE	3.53e-06	inferred	PivxNf
Erythronate levels	rs62390644	T	C	-0.0818578	0.0181213	0.182486	exposure	TRUE	6.27e-06	inferred	PivxNf
Erythronate levels	rs13192355	C	T	-0.0723656	0.0151053	0.334543	exposure	TRUE	1.66e-06	inferred	PivxNf
Erythronate levels	rs1466648	G	A	0.0685761	0.0151611	0.310781	exposure	TRUE	6.09e-06	inferred	PivxNf
Erythronate levels	rs2555059	A	G	-0.0836953	0.0177347	0.194923	exposure	TRUE	2.37e-06	inferred	PivxNf
Erythronate levels	rs75562012	G	T	0.254551	0.0566644	0.0155556	exposure	TRUE	7.05e-06	inferred	PivxNf
Erythronate levels	rs1077697	T	C	0.0860267	0.0156007	0.290373	exposure	TRUE	3.5e-08	inferred	PivxNf
Erythronate levels	rs7203642	G	A	-0.0961198	0.0178328	0.190406	exposure	TRUE	7.04e-08	inferred	PivxNf
Erythronate levels	rs34105328	T	C	-0.292822	0.0645235	0.0119106	exposure	TRUE	5.67e-06	inferred	PivxNf
Erythronate levels	rs2232511	G	C	0.232416	0.0473732	0.0222046	exposure	TRUE	9.29e-07	inferred	PivxNf
Glycochenodeoxycholate levels	rs72633464	A	T	-0.201471	0.0436227	0.0326851	exposure	TRUE	3.87e-06	inferred	0iGNny
Glycochenodeoxycholate levels	rs75123481	G	A	0.148324	0.0326386	0.0565922	exposure	TRUE	5.51e-06	inferred	0iGNny
Glycochenodeoxycholate levels	rs6734969	A	C	0.428126	0.0955888	0.00657167	exposure	TRUE	7.51e-06	inferred	0iGNny
Glycochenodeoxycholate levels	rs116024052	T	C	-0.154356	0.0335034	0.0553776	exposure	TRUE	4.08e-06	inferred	0iGNny
Glycochenodeoxycholate levels	rs74797398	C	G	-0.155804	0.0331382	0.0604346	exposure	TRUE	2.58e-06	inferred	0iGNny
Glycochenodeoxycholate levels	rs191245370	C	T	-0.256771	0.0495807	0.0246717	exposure	TRUE	2.23e-07	inferred	0iGNny
Glycochenodeoxycholate levels	rs114246107	A	G	-0.300578	0.0666781	0.0135616	exposure	TRUE	6.55e-06	inferred	0iGNny
Glycochenodeoxycholate levels	rs6824850	A	G	0.0800688	0.0173368	0.280722	exposure	TRUE	3.87e-06	inferred	0iGNny
Glycochenodeoxycholate levels	rs6845571	C	T	-0.0873912	0.0197487	0.188347	exposure	TRUE	9.64e-06	inferred	0iGNny
Glycochenodeoxycholate levels	rs74368836	C	T	-0.186809	0.0410232	0.0362141	exposure	TRUE	5.27e-06	inferred	0iGNny
Glycochenodeoxycholate levels	rs2455304	T	C	0.097505	0.0180087	0.724433	exposure	TRUE	6.15e-08	inferred	0iGNny
Glycochenodeoxycholate levels	rs1738457	C	T	0.0704303	0.0155122	0.459853	exposure	TRUE	5.62e-06	inferred	0iGNny
Glycochenodeoxycholate levels	rs62411867	A	C	0.251893	0.0522201	0.0217044	exposure	TRUE	1.41e-06	inferred	0iGNny
Glycochenodeoxycholate levels	rs4392688	G	A	0.128043	0.0284328	0.079287	exposure	TRUE	6.69e-06	inferred	0iGNny
Glycochenodeoxycholate levels	rs73018220	A	G	0.142083	0.0318128	0.0637724	exposure	TRUE	7.96e-06	inferred	0iGNny
Glycochenodeoxycholate levels	rs7785105	A	G	0.0890323	0.0171431	0.722499	exposure	TRUE	2.06e-07	inferred	0iGNny
Glycochenodeoxycholate levels	rs141622934	A	G	0.464949	0.0983134	0.00609156	exposure	TRUE	2.25e-06	inferred	0iGNny
Glycochenodeoxycholate levels	rs6559397	A	G	-0.0840298	0.0187721	0.779186	exposure	TRUE	7.59e-06	inferred	0iGNny
Glycochenodeoxycholate levels	rs7104311	A	C	0.0859903	0.0187751	0.776964	exposure	TRUE	4.65e-06	inferred	0iGNny
Glycochenodeoxycholate levels	rs74525554	T	G	-0.211149	0.0464033	0.0276687	exposure	TRUE	5.36e-06	inferred	0iGNny
Glycochenodeoxycholate levels	rs2017948	G	A	-0.11586	0.0260072	0.0983395	exposure	TRUE	8.39e-06	inferred	0iGNny
Glycochenodeoxycholate levels	rs73059027	T	C	0.366957	0.0823152	0.00897499	exposure	TRUE	8.27e-06	inferred	0iGNny
Glycochenodeoxycholate levels	rs79004436	T	A	-0.17143	0.0380114	0.0423385	exposure	TRUE	6.48e-06	inferred	0iGNny
Glycochenodeoxycholate levels	rs56176022	C	T	-0.131418	0.028763	0.0769088	exposure	TRUE	4.9e-06	inferred	0iGNny
Glycochenodeoxycholate levels	rs9318797	G	A	-0.0764791	0.0164424	0.66293	exposure	TRUE	3.3e-06	inferred	0iGNny
Glycochenodeoxycholate levels	rs6564681	T	C	0.0790147	0.0167136	0.687848	exposure	TRUE	2.27e-06	inferred	0iGNny
Glycochenodeoxycholate levels	rs76149982	A	C	-0.127618	0.0287957	0.0814284	exposure	TRUE	9.34e-06	inferred	0iGNny
Glycochenodeoxycholate levels	rs192659	G	A	-0.0839665	0.0166383	0.318796	exposure	TRUE	4.5e-07	inferred	0iGNny
Glycochenodeoxycholate levels	rs7280608	T	C	-0.288909	0.0596792	0.0168139	exposure	TRUE	1.29e-06	inferred	0iGNny
Ximenoylcarnitine (C26:1) levels	rs112453529	T	C	-0.289591	0.0649891	0.0141112	exposure	TRUE	8.35e-06	inferred	InfGzW
Ximenoylcarnitine (C26:1) levels	rs74071929	A	T	-0.656002	0.0882734	0.0074936	exposure	TRUE	1.07e-13	inferred	InfGzW
Ximenoylcarnitine (C26:1) levels	rs12737375	C	T	-0.230507	0.016149	0.317057	exposure	TRUE	3.19e-46	inferred	InfGzW
Ximenoylcarnitine (C26:1) levels	rs1168041	C	T	0.074113	0.0163689	0.668399	exposure	TRUE	5.96e-06	inferred	InfGzW
Ximenoylcarnitine (C26:1) levels	rs13023194	C	G	0.0903878	0.019905	0.180861	exposure	TRUE	5.6e-06	inferred	InfGzW
Ximenoylcarnitine (C26:1) levels	rs12613526	G	A	0.07297	0.0152829	0.508134	exposure	TRUE	1.8e-06	inferred	InfGzW
Ximenoylcarnitine (C26:1) levels	rs147134002	A	G	0.285908	0.0635094	0.0145994	exposure	TRUE	6.74e-06	inferred	InfGzW
Ximenoylcarnitine (C26:1) levels	rs75166659	C	T	-0.19064	0.0416445	0.0346637	exposure	TRUE	4.7e-06	inferred	InfGzW
Ximenoylcarnitine (C26:1) levels	rs388891	G	C	-0.163214	0.0165257	0.705832	exposure	TRUE	5.27e-23	inferred	InfGzW
Ximenoylcarnitine (C26:1) levels	rs77234766	T	G	0.135521	0.0288752	0.0761028	exposure	TRUE	2.69e-06	inferred	InfGzW
Ximenoylcarnitine (C26:1) levels	rs12210538	G	A	-0.205048	0.0175629	0.239083	exposure	TRUE	1.71e-31	inferred	InfGzW
Ximenoylcarnitine (C26:1) levels	rs9484661	T	C	-0.0827003	0.0175647	0.250214	exposure	TRUE	2.5e-06	inferred	InfGzW
Ximenoylcarnitine (C26:1) levels	rs10243781	A	G	0.111524	0.0249824	0.113899	exposure	TRUE	8.04e-06	inferred	InfGzW
Ximenoylcarnitine (C26:1) levels	rs35398290	C	T	0.0779464	0.0156801	0.418753	exposure	TRUE	6.66e-07	inferred	InfGzW
Ximenoylcarnitine (C26:1) levels	rs117710142	T	C	-0.218665	0.0485145	0.0254777	exposure	TRUE	6.57e-06	inferred	InfGzW
Ximenoylcarnitine (C26:1) levels	rs28673132	C	T	-0.119483	0.0264785	0.0910208	exposure	TRUE	6.41e-06	inferred	InfGzW
Ximenoylcarnitine (C26:1) levels	rs184510452	A	G	0.298367	0.0638659	0.0141831	exposure	TRUE	2.99e-06	inferred	InfGzW
Ximenoylcarnitine (C26:1) levels	rs12549248	G	C	-0.0693793	0.0156275	0.426752	exposure	TRUE	9.01e-06	inferred	InfGzW
Ximenoylcarnitine (C26:1) levels	rs190982667	T	G	0.215123	0.048297	0.025641	exposure	TRUE	8.42e-06	inferred	InfGzW
Ximenoylcarnitine (C26:1) levels	rs150739936	C	G	0.406473	0.0914447	0.00703106	exposure	TRUE	8.79e-06	inferred	InfGzW
Ximenoylcarnitine (C26:1) levels	rs77433727	T	C	-0.185154	0.0405615	0.0360793	exposure	TRUE	5e-06	inferred	InfGzW
Ximenoylcarnitine (C26:1) levels	rs2510374	G	A	0.300986	0.0238374	0.110936	exposure	TRUE	1.51e-36	inferred	InfGzW
Ximenoylcarnitine (C26:1) levels	rs7101947	T	C	0.105862	0.0168119	0.700671	exposure	TRUE	3.04e-10	inferred	InfGzW
Ximenoylcarnitine (C26:1) levels	rs73079476	C	A	0.102818	0.0208524	0.155729	exposure	TRUE	8.19e-07	inferred	InfGzW
Ximenoylcarnitine (C26:1) levels	rs1629047	G	A	-0.148292	0.0318527	0.0600267	exposure	TRUE	3.23e-06	inferred	InfGzW
Ximenoylcarnitine (C26:1) levels	rs140037708	C	G	0.203466	0.0460601	0.0281664	exposure	TRUE	9.99e-06	inferred	InfGzW
Ximenoylcarnitine (C26:1) levels	rs150626867	A	G	-0.308994	0.062721	0.0147095	exposure	TRUE	8.37e-07	inferred	InfGzW
Ximenoylcarnitine (C26:1) levels	rs113183084	T	C	-0.218312	0.0450845	0.0297634	exposure	TRUE	1.28e-06	inferred	InfGzW
Ximenoylcarnitine (C26:1) levels	rs157595	G	A	0.0742424	0.0158244	0.600613	exposure	TRUE	2.71e-06	inferred	InfGzW
Ximenoylcarnitine (C26:1) levels	rs112423370	G	A	-0.250663	0.0509262	0.023243	exposure	TRUE	8.56e-07	inferred	InfGzW
Ximenoylcarnitine (C26:1) levels	rs1988711	A	G	-0.0796629	0.0174172	0.726745	exposure	TRUE	4.79e-06	inferred	InfGzW
3beta-hydroxy-5-cholestenoate levels	rs144745770	C	G	-0.309376	0.0691441	0.0134228	exposure	TRUE	7.66e-06	inferred	Cr8EZ1
3beta-hydroxy-5-cholestenoate levels	rs77354907	A	C	0.371911	0.0719321	0.0117311	exposure	TRUE	2.34e-07	inferred	Cr8EZ1
3beta-hydroxy-5-cholestenoate levels	rs67927699	C	G	0.0763689	0.0158706	0.38147	exposure	TRUE	1.49e-06	inferred	Cr8EZ1
3beta-hydroxy-5-cholestenoate levels	rs4150452	G	A	-0.241951	0.0529386	0.0220954	exposure	TRUE	4.87e-06	inferred	Cr8EZ1
3beta-hydroxy-5-cholestenoate levels	rs72864131	T	C	-0.267946	0.0598728	0.0172811	exposure	TRUE	7.63e-06	inferred	Cr8EZ1
3beta-hydroxy-5-cholestenoate levels	rs73830719	A	G	-0.181666	0.0402548	0.0386667	exposure	TRUE	6.39e-06	inferred	Cr8EZ1
3beta-hydroxy-5-cholestenoate levels	rs55947901	C	A	0.102057	0.0185564	0.223133	exposure	TRUE	3.8e-08	inferred	Cr8EZ1
3beta-hydroxy-5-cholestenoate levels	rs181871536	T	G	0.199537	0.0440217	0.0323154	exposure	TRUE	5.82e-06	inferred	Cr8EZ1
3beta-hydroxy-5-cholestenoate levels	rs316803	G	A	0.234598	0.0483877	0.0257763	exposure	TRUE	1.25e-06	inferred	Cr8EZ1
3beta-hydroxy-5-cholestenoate levels	rs72729698	A	G	-0.252727	0.0518407	0.0221212	exposure	TRUE	1.09e-06	inferred	Cr8EZ1
3beta-hydroxy-5-cholestenoate levels	rs111769237	A	G	0.14845	0.0287346	0.0785229	exposure	TRUE	2.39e-07	inferred	Cr8EZ1
3beta-hydroxy-5-cholestenoate levels	rs141030857	C	T	0.189228	0.0397339	0.039701	exposure	TRUE	1.91e-06	inferred	Cr8EZ1
3beta-hydroxy-5-cholestenoate levels	rs62485117	C	A	-0.425227	0.095763	0.00660766	exposure	TRUE	8.98e-06	inferred	Cr8EZ1
3beta-hydroxy-5-cholestenoate levels	rs4737197	G	A	0.107298	0.0214141	0.85025	exposure	TRUE	5.43e-07	inferred	Cr8EZ1
3beta-hydroxy-5-cholestenoate levels	rs79531664	C	T	0.440277	0.0698164	0.0125061	exposure	TRUE	2.86e-10	inferred	Cr8EZ1
3beta-hydroxy-5-cholestenoate levels	rs4128119	C	T	0.0710289	0.0160166	0.6314	exposure	TRUE	9.22e-06	inferred	Cr8EZ1
3beta-hydroxy-5-cholestenoate levels	rs1062571	T	C	0.0747622	0.0156465	0.564778	exposure	TRUE	1.77e-06	inferred	Cr8EZ1
3beta-hydroxy-5-cholestenoate levels	rs17430512	C	G	-0.0748135	0.0168032	0.307335	exposure	TRUE	8.49e-06	inferred	Cr8EZ1
3beta-hydroxy-5-cholestenoate levels	rs1573558	T	C	0.320993	0.016547	0.315688	exposure	TRUE	7.89e-84	inferred	Cr8EZ1
3beta-hydroxy-5-cholestenoate levels	rs78762835	G	A	-0.440178	0.0445444	0.0304633	exposure	TRUE	4.99e-23	inferred	Cr8EZ1
3beta-hydroxy-5-cholestenoate levels	rs113809485	A	G	0.248348	0.0530063	0.0220776	exposure	TRUE	2.8e-06	inferred	Cr8EZ1
3beta-hydroxy-5-cholestenoate levels	rs1337298	T	C	-0.0710738	0.015862	0.44722	exposure	TRUE	7.44e-06	inferred	Cr8EZ1
3beta-hydroxy-5-cholestenoate levels	rs117719818	C	T	-0.226769	0.0474526	0.0270336	exposure	TRUE	1.76e-06	inferred	Cr8EZ1
3beta-hydroxy-5-cholestenoate levels	rs4904947	T	C	-0.0845389	0.0182022	0.23731	exposure	TRUE	3.41e-06	inferred	Cr8EZ1
3beta-hydroxy-5-cholestenoate levels	rs80025455	C	G	0.0839587	0.0174889	0.277771	exposure	TRUE	1.58e-06	inferred	Cr8EZ1
3beta-hydroxy-5-cholestenoate levels	rs75415092	T	C	-0.456886	0.0966265	0.00648563	exposure	TRUE	2.26e-06	inferred	Cr8EZ1
3beta-hydroxy-5-cholestenoate levels	rs4911320	T	G	0.208611	0.0462891	0.0284484	exposure	TRUE	6.58e-06	inferred	Cr8EZ1
3beta-hydroxy-5-cholestenoate levels	rs186832953	G	T	0.254999	0.0565327	0.0194181	exposure	TRUE	6.46e-06	inferred	Cr8EZ1
Methylsuccinoylcarnitine levels	rs1799822	G	A	-0.309205	0.0180659	0.227421	exposure	TRUE	1.14e-65	inferred	8vrxSH
Methylsuccinoylcarnitine levels	rs958825	A	G	0.113243	0.0158368	0.401036	exposure	TRUE	8.64e-13	inferred	8vrxSH
Methylsuccinoylcarnitine levels	rs55724377	T	C	0.0766006	0.0168063	0.31401	exposure	TRUE	5.17e-06	inferred	8vrxSH
Methylsuccinoylcarnitine levels	rs1375318	C	T	-0.0737196	0.0163335	0.389288	exposure	TRUE	6.38e-06	inferred	8vrxSH
Methylsuccinoylcarnitine levels	rs80085952	G	A	-0.317014	0.06278	0.0150905	exposure	TRUE	4.43e-07	inferred	8vrxSH
Methylsuccinoylcarnitine levels	rs73046246	G	T	0.203086	0.0459641	0.0281258	exposure	TRUE	9.95e-06	inferred	8vrxSH
Methylsuccinoylcarnitine levels	rs61733800	A	G	0.321626	0.0712322	0.0117647	exposure	TRUE	6.33e-06	inferred	8vrxSH
Methylsuccinoylcarnitine levels	rs35494829	C	T	-0.123162	0.0236445	0.119197	exposure	TRUE	1.9e-07	inferred	8vrxSH
Methylsuccinoylcarnitine levels	rs79416917	T	C	-0.1068	0.0241614	0.113139	exposure	TRUE	9.86e-06	inferred	8vrxSH
Methylsuccinoylcarnitine levels	rs1230158	C	T	0.0729029	0.0162751	0.665306	exposure	TRUE	7.48e-06	inferred	8vrxSH
Methylsuccinoylcarnitine levels	rs28435958	A	G	-0.072885	0.0157963	0.395214	exposure	TRUE	3.95e-06	inferred	8vrxSH
Methylsuccinoylcarnitine levels	rs3909397	G	A	-0.20586	0.0402157	0.0381228	exposure	TRUE	3.07e-07	inferred	8vrxSH
Methylsuccinoylcarnitine levels	rs9471031	C	G	-0.0751318	0.0158172	0.411359	exposure	TRUE	2.03e-06	inferred	8vrxSH
Methylsuccinoylcarnitine levels	rs12195358	C	A	0.246107	0.0525881	0.0213739	exposure	TRUE	2.87e-06	inferred	8vrxSH
Methylsuccinoylcarnitine levels	rs12208357	T	C	0.239199	0.0299842	0.0692172	exposure	TRUE	1.49e-15	inferred	8vrxSH
Methylsuccinoylcarnitine levels	rs11753995	A	G	0.167972	0.0205925	0.165307	exposure	TRUE	3.44e-16	inferred	8vrxSH
Methylsuccinoylcarnitine levels	rs817753	C	T	-0.120631	0.0261362	0.0943005	exposure	TRUE	3.92e-06	inferred	8vrxSH
Methylsuccinoylcarnitine levels	rs140843517	C	T	-0.209401	0.0470616	0.0273792	exposure	TRUE	8.61e-06	inferred	8vrxSH
Methylsuccinoylcarnitine levels	rs1171615	T	C	0.104973	0.0186439	0.769503	exposure	TRUE	1.8e-08	inferred	8vrxSH
Methylsuccinoylcarnitine levels	rs149173970	C	T	-0.32921	0.0743287	0.0105567	exposure	TRUE	9.46e-06	inferred	8vrxSH
Methylsuccinoylcarnitine levels	rs77413249	C	A	0.214055	0.0463732	0.0292237	exposure	TRUE	3.91e-06	inferred	8vrxSH
Methylsuccinoylcarnitine levels	rs10893059	C	T	0.0813291	0.0178258	0.245607	exposure	TRUE	5.06e-06	inferred	8vrxSH
Methylsuccinoylcarnitine levels	rs1799958	A	G	0.323775	0.0170223	0.266162	exposure	TRUE	1.15e-80	inferred	8vrxSH
Methylsuccinoylcarnitine levels	rs2874718	G	T	0.10954	0.0227795	0.127757	exposure	TRUE	1.52e-06	inferred	8vrxSH
Methylsuccinoylcarnitine levels	rs1408928	G	C	0.0874294	0.0190954	0.798587	exposure	TRUE	4.68e-06	inferred	8vrxSH
Methylsuccinoylcarnitine levels	rs1958589	C	T	0.100972	0.022645	0.131771	exposure	TRUE	8.24e-06	inferred	8vrxSH
Methylsuccinoylcarnitine levels	rs11649804	A	C	-0.0771749	0.0168122	0.297911	exposure	TRUE	4.42e-06	inferred	8vrxSH
Methylsuccinoylcarnitine levels	rs7243392	G	A	0.162907	0.0348612	0.0516573	exposure	TRUE	2.97e-06	inferred	8vrxSH
Methylsuccinoylcarnitine levels	rs6124830	C	T	-0.185891	0.0196725	0.191333	exposure	TRUE	3.41e-21	inferred	8vrxSH
Methylsuccinoylcarnitine levels	rs55884272	A	G	0.0804714	0.016833	0.295552	exposure	TRUE	1.75e-06	inferred	8vrxSH
X-11632 levels	rs10917355	A	T	0.104975	0.0197618	0.195722	exposure	TRUE	1.08e-07	inferred	9SQsmV
X-11632 levels	rs2071576	T	C	-0.108176	0.0199641	0.809818	exposure	TRUE	6.01e-08	inferred	9SQsmV
X-11632 levels	rs6433613	T	C	-0.0802774	0.0177924	0.275844	exposure	TRUE	6.43e-06	inferred	9SQsmV
X-11632 levels	rs4148324	G	T	-0.0893207	0.0168762	0.322012	exposure	TRUE	1.21e-07	inferred	9SQsmV
X-11632 levels	rs137950315	G	C	0.226459	0.0509627	0.0253257	exposure	TRUE	8.85e-06	inferred	9SQsmV
X-11632 levels	rs116249946	G	A	0.26689	0.0529932	0.0223122	exposure	TRUE	4.75e-07	inferred	9SQsmV
X-11632 levels	rs4593210	G	A	0.143192	0.0315029	0.0709947	exposure	TRUE	5.48e-06	inferred	9SQsmV
X-11632 levels	rs10022078	C	G	0.167617	0.0371962	0.0469072	exposure	TRUE	6.6e-06	inferred	9SQsmV
X-11632 levels	rs150565402	T	C	0.287268	0.0644903	0.0149013	exposure	TRUE	8.41e-06	inferred	9SQsmV
X-11632 levels	rs9467515	G	A	0.0753887	0.0157242	0.4553	exposure	TRUE	1.63e-06	inferred	9SQsmV
X-11632 levels	rs2000103	G	T	0.0871676	0.0178947	0.275716	exposure	TRUE	1.11e-06	inferred	9SQsmV
X-11632 levels	rs3125574	C	T	-0.174455	0.0385077	0.0447559	exposure	TRUE	5.89e-06	inferred	9SQsmV
X-11632 levels	rs2626095	G	A	-0.162811	0.0362345	0.0500386	exposure	TRUE	7.01e-06	inferred	9SQsmV
X-11632 levels	rs983309	G	T	0.114918	0.0246318	0.885076	exposure	TRUE	3.08e-06	inferred	9SQsmV
X-11632 levels	rs78613179	C	G	0.242321	0.0537472	0.0220175	exposure	TRUE	6.53e-06	inferred	9SQsmV
X-11632 levels	rs2901060	G	A	-0.0768133	0.0163175	0.566381	exposure	TRUE	2.51e-06	inferred	9SQsmV
X-11632 levels	rs10834273	G	A	0.0929781	0.0206986	0.18534	exposure	TRUE	7.06e-06	inferred	9SQsmV
X-11632 levels	rs3851186	C	T	-0.0886677	0.0193476	0.791952	exposure	TRUE	4.59e-06	inferred	9SQsmV
X-11632 levels	rs141195993	G	A	0.393955	0.0767741	0.0104194	exposure	TRUE	2.88e-07	inferred	9SQsmV
X-11632 levels	rs7964236	G	A	-0.158739	0.031486	0.930435	exposure	TRUE	4.62e-07	inferred	9SQsmV
X-11632 levels	rs9509035	G	A	0.135242	0.029887	0.0756788	exposure	TRUE	6.04e-06	inferred	9SQsmV
X-11632 levels	rs4328312	T	C	-0.0806999	0.0165346	0.368962	exposure	TRUE	1.06e-06	inferred	9SQsmV
X-11632 levels	rs11624480	T	C	-0.115585	0.0245338	0.118464	exposure	TRUE	2.46e-06	inferred	9SQsmV
X-11632 levels	rs115342498	T	C	0.262177	0.0540583	0.0218428	exposure	TRUE	1.24e-06	inferred	9SQsmV
X-11632 levels	rs144816138	T	C	-0.378746	0.0734539	0.0116925	exposure	TRUE	2.52e-07	inferred	9SQsmV
N-acetylaspartate (naa) levels	rs6695377	T	C	-0.0892841	0.018538	0.226866	exposure	TRUE	1.46e-06	inferred	xyrxmb
N-acetylaspartate (naa) levels	rs35308250	C	A	0.0764696	0.0169105	0.292432	exposure	TRUE	6.13e-06	inferred	xyrxmb
N-acetylaspartate (naa) levels	rs139706814	G	A	-0.196608	0.0437219	0.0328242	exposure	TRUE	6.9e-06	inferred	xyrxmb
N-acetylaspartate (naa) levels	rs62127223	A	G	-0.136176	0.0283979	0.0820923	exposure	TRUE	1.62e-06	inferred	xyrxmb
N-acetylaspartate (naa) levels	rs9869057	C	T	-0.811824	0.183334	0.998185	exposure	TRUE	9.51e-06	inferred	xyrxmb
N-acetylaspartate (naa) levels	rs150965318	C	T	-0.209464	0.0468532	0.0276535	exposure	TRUE	7.8e-06	inferred	xyrxmb
N-acetylaspartate (naa) levels	rs137945171	A	G	-0.330571	0.0723065	0.0114815	exposure	TRUE	4.84e-06	inferred	xyrxmb
N-acetylaspartate (naa) levels	rs79315153	G	A	-0.10644	0.0237273	0.116476	exposure	TRUE	7.26e-06	inferred	xyrxmb
N-acetylaspartate (naa) levels	rs2248456	A	G	0.0745846	0.0154974	0.494379	exposure	TRUE	1.49e-06	inferred	xyrxmb
N-acetylaspartate (naa) levels	rs35911794	C	T	0.192938	0.042974	0.0338346	exposure	TRUE	7.13e-06	inferred	xyrxmb
N-acetylaspartate (naa) levels	rs10845794	T	G	-0.0705395	0.0158112	0.536408	exposure	TRUE	8.14e-06	inferred	xyrxmb
N-acetylaspartate (naa) levels	rs74895134	A	G	0.266447	0.0599771	0.0166503	exposure	TRUE	8.89e-06	inferred	xyrxmb
N-acetylaspartate (naa) levels	rs117572246	A	G	-0.335037	0.0692125	0.0128793	exposure	TRUE	1.29e-06	inferred	xyrxmb
N-acetylaspartate (naa) levels	rs2025408	A	C	-0.336702	0.0757383	0.0106869	exposure	TRUE	8.76e-06	inferred	xyrxmb
N-acetylaspartate (naa) levels	rs150753233	G	A	0.388784	0.0814519	0.00908417	exposure	TRUE	1.81e-06	inferred	xyrxmb
N-acetylaspartate (naa) levels	rs11073480	G	A	0.0960883	0.021254	0.157032	exposure	TRUE	6.16e-06	inferred	xyrxmb
N-acetylaspartate (naa) levels	rs113199593	G	A	-0.318765	0.0717581	0.0116265	exposure	TRUE	8.9e-06	inferred	xyrxmb
N-acetylaspartate (naa) levels	rs74509445	T	C	-0.139499	0.0313242	0.0667167	exposure	TRUE	8.45e-06	inferred	xyrxmb
N-acetylaspartate (naa) levels	rs11868853	G	A	0.0822351	0.0175866	0.260506	exposure	TRUE	2.93e-06	inferred	xyrxmb
N-acetylaspartate (naa) levels	rs80135198	T	C	0.27184	0.0603487	0.0169512	exposure	TRUE	6.65e-06	inferred	xyrxmb
N-acetylaspartate (naa) levels	rs409751	T	C	0.0743278	0.0161645	0.558491	exposure	TRUE	4.26e-06	inferred	xyrxmb
Taurochenodeoxycholic acid 3-sulfate levels	rs114283254	T	C	0.350222	0.0690055	0.014392	exposure	TRUE	3.87e-07	inferred	XY577t
Taurochenodeoxycholic acid 3-sulfate levels	rs6663567	C	T	-0.105613	0.0232142	0.14764	exposure	TRUE	5.38e-06	inferred	XY577t
Taurochenodeoxycholic acid 3-sulfate levels	rs4511699	C	T	0.0851319	0.0184896	0.286377	exposure	TRUE	4.14e-06	inferred	XY577t
Taurochenodeoxycholic acid 3-sulfate levels	rs147592063	T	G	0.785135	0.14308	0.00336464	exposure	TRUE	4.08e-08	inferred	XY577t
Taurochenodeoxycholic acid 3-sulfate levels	rs13007705	T	C	0.0743251	0.0168018	0.449589	exposure	TRUE	9.71e-06	inferred	XY577t
Taurochenodeoxycholic acid 3-sulfate levels	rs9826396	A	G	0.0891806	0.0173956	0.542108	exposure	TRUE	2.95e-07	inferred	XY577t
Taurochenodeoxycholic acid 3-sulfate levels	rs77032522	C	T	0.239787	0.0517836	0.0261685	exposure	TRUE	3.65e-06	inferred	XY577t
Taurochenodeoxycholic acid 3-sulfate levels	rs74648082	A	G	0.495752	0.108474	0.00575277	exposure	TRUE	4.87e-06	inferred	XY577t
Taurochenodeoxycholic acid 3-sulfate levels	rs36053602	A	G	-0.191766	0.0432763	0.0376717	exposure	TRUE	9.37e-06	inferred	XY577t
Taurochenodeoxycholic acid 3-sulfate levels	rs145138723	A	C	-0.262001	0.059106	0.0197985	exposure	TRUE	9.3e-06	inferred	XY577t
Taurochenodeoxycholic acid 3-sulfate levels	rs6897774	T	C	-0.115565	0.0259376	0.882909	exposure	TRUE	8.37e-06	inferred	XY577t
Taurochenodeoxycholic acid 3-sulfate levels	rs7450928	G	T	-0.0883112	0.0187927	0.272708	exposure	TRUE	2.61e-06	inferred	XY577t
Taurochenodeoxycholic acid 3-sulfate levels	rs57534880	T	A	-0.142229	0.0316348	0.0801297	exposure	TRUE	6.93e-06	inferred	XY577t
Taurochenodeoxycholic acid 3-sulfate levels	rs35602868	G	A	-0.0869646	0.0167116	0.552282	exposure	TRUE	1.95e-07	inferred	XY577t
Taurochenodeoxycholic acid 3-sulfate levels	rs4738684	G	A	-0.112302	0.0174383	0.65724	exposure	TRUE	1.2e-10	inferred	XY577t
Taurochenodeoxycholic acid 3-sulfate levels	rs79112138	A	G	-0.134747	0.0301585	0.0824058	exposure	TRUE	7.9e-06	inferred	XY577t
Taurochenodeoxycholic acid 3-sulfate levels	rs1960234	A	G	-0.101721	0.020987	0.210253	exposure	TRUE	1.25e-06	inferred	XY577t
Taurochenodeoxycholic acid 3-sulfate levels	rs185735323	T	C	-0.309502	0.0689167	0.0147887	exposure	TRUE	7.09e-06	inferred	XY577t
Taurochenodeoxycholic acid 3-sulfate levels	rs12779809	T	C	0.121225	0.0255423	0.121431	exposure	TRUE	2.07e-06	inferred	XY577t
Taurochenodeoxycholic acid 3-sulfate levels	rs11239549	G	A	-0.111529	0.0192142	0.242651	exposure	TRUE	6.46e-09	inferred	XY577t
Taurochenodeoxycholic acid 3-sulfate levels	rs34037274	G	T	-0.186132	0.0420511	0.0412146	exposure	TRUE	9.59e-06	inferred	XY577t
Taurochenodeoxycholic acid 3-sulfate levels	rs76207977	T	C	0.161822	0.0344755	0.061433	exposure	TRUE	2.68e-06	inferred	XY577t
Taurochenodeoxycholic acid 3-sulfate levels	rs11106213	C	T	0.100421	0.0226118	0.161249	exposure	TRUE	8.95e-06	inferred	XY577t
Taurochenodeoxycholic acid 3-sulfate levels	rs55971546	T	C	0.345887	0.0378278	0.0505178	exposure	TRUE	6.03e-20	inferred	XY577t
Taurochenodeoxycholic acid 3-sulfate levels	rs144846334	A	G	-0.535691	0.0789064	0.0112029	exposure	TRUE	1.13e-11	inferred	XY577t
Taurochenodeoxycholic acid 3-sulfate levels	rs147137016	T	C	0.164649	0.0356013	0.0571148	exposure	TRUE	3.75e-06	inferred	XY577t
Taurochenodeoxycholic acid 3-sulfate levels	rs78847914	A	G	-0.24865	0.0534093	0.0240955	exposure	TRUE	3.23e-06	inferred	XY577t
Taurochenodeoxycholic acid 3-sulfate levels	rs12945042	T	C	0.119943	0.0177118	0.334596	exposure	TRUE	1.27e-11	inferred	XY577t
Taurochenodeoxycholic acid 3-sulfate levels	rs8084536	C	T	0.0817724	0.0173565	0.385068	exposure	TRUE	2.46e-06	inferred	XY577t
Taurochenodeoxycholic acid 3-sulfate levels	rs34598798	G	C	0.183847	0.040172	0.0454932	exposure	TRUE	4.73e-06	inferred	XY577t
Androsterone sulfate levels	rs77721309	T	C	0.335063	0.0756961	0.0097558	exposure	TRUE	9.58e-06	inferred	7osh79
Androsterone sulfate levels	rs80344133	A	C	-0.08387	0.0187147	0.192208	exposure	TRUE	7.41e-06	inferred	7osh79
Androsterone sulfate levels	rs114483936	A	G	0.259924	0.0573079	0.0166769	exposure	TRUE	5.74e-06	inferred	7osh79
Androsterone sulfate levels	rs140628452	T	C	-0.278762	0.058668	0.0162242	exposure	TRUE	2.02e-06	inferred	7osh79
Androsterone sulfate levels	rs1260326	C	T	-0.076063	0.0150807	0.587162	exposure	TRUE	4.57e-07	inferred	7osh79
Androsterone sulfate levels	rs72790679	A	G	-0.291538	0.0563141	0.0171502	exposure	TRUE	2.25e-07	inferred	7osh79
Androsterone sulfate levels	rs72787511	C	G	-0.276905	0.0408325	0.0341314	exposure	TRUE	1.19e-11	inferred	7osh79
Androsterone sulfate levels	rs75208241	T	C	-0.254381	0.0553125	0.018412	exposure	TRUE	4.25e-06	inferred	7osh79
Androsterone sulfate levels	rs10185931	G	A	0.126738	0.0283477	0.0722243	exposure	TRUE	7.79e-06	inferred	7osh79
Androsterone sulfate levels	rs4314048	A	T	-0.0694836	0.015253	0.404383	exposure	TRUE	5.23e-06	inferred	7osh79
Androsterone sulfate levels	rs34445681	C	A	-0.218871	0.044592	0.028213	exposure	TRUE	9.19e-07	inferred	7osh79
Androsterone sulfate levels	rs139237479	A	G	-0.567581	0.124536	0.00354783	exposure	TRUE	5.17e-06	inferred	7osh79
Androsterone sulfate levels	rs56225736	A	G	0.138611	0.0214654	0.137054	exposure	TRUE	1.07e-10	inferred	7osh79
Androsterone sulfate levels	rs10212881	A	C	0.162205	0.0366696	0.0427079	exposure	TRUE	9.72e-06	inferred	7osh79
Androsterone sulfate levels	rs10020631	A	G	-0.178664	0.0173416	0.238582	exposure	TRUE	6.86e-25	inferred	7osh79
Androsterone sulfate levels	rs1165148	T	G	0.0861899	0.017202	0.249602	exposure	TRUE	5.43e-07	inferred	7osh79
Androsterone sulfate levels	rs77670276	G	A	-0.0932627	0.0210958	0.142962	exposure	TRUE	9.83e-06	inferred	7osh79
Androsterone sulfate levels	rs73766949	T	A	-0.339202	0.0725844	0.0103415	exposure	TRUE	2.97e-06	inferred	7osh79
Androsterone sulfate levels	rs115775486	C	T	-0.307541	0.0688543	0.0118886	exposure	TRUE	7.95e-06	inferred	7osh79
Androsterone sulfate levels	rs139380031	A	C	-1.50299	0.0489845	0.0210754	exposure	TRUE	9.6e-207	inferred	7osh79
Androsterone sulfate levels	rs187715248	G	T	-0.356534	0.075902	0.00959528	exposure	TRUE	2.64e-06	inferred	7osh79
Androsterone sulfate levels	rs12549641	G	A	-0.068744	0.0153009	0.402664	exposure	TRUE	7.03e-06	inferred	7osh79
Androsterone sulfate levels	rs17834682	T	C	0.197236	0.039539	0.0358764	exposure	TRUE	6.09e-07	inferred	7osh79
Androsterone sulfate levels	rs10974471	T	G	0.0941479	0.0210806	0.141396	exposure	TRUE	7.97e-06	inferred	7osh79
Androsterone sulfate levels	rs4246147	G	A	-0.0719284	0.0154217	0.638809	exposure	TRUE	3.1e-06	inferred	7osh79
Androsterone sulfate levels	rs12768534	A	G	-0.0680564	0.0147742	0.46436	exposure	TRUE	4.1e-06	inferred	7osh79
Androsterone sulfate levels	rs7116362	T	C	-0.166269	0.0369342	0.0426236	exposure	TRUE	6.74e-06	inferred	7osh79
Androsterone sulfate levels	rs76205362	C	T	-0.218954	0.0486958	0.0237948	exposure	TRUE	6.91e-06	inferred	7osh79
Androsterone sulfate levels	rs11519272	A	C	0.0965537	0.0197203	0.16683	exposure	TRUE	9.77e-07	inferred	7osh79
Androsterone sulfate levels	rs74421372	T	A	0.225592	0.0468489	0.0264721	exposure	TRUE	1.47e-06	inferred	7osh79
Androsterone sulfate levels	rs61939335	A	C	0.172215	0.0359097	0.0447816	exposure	TRUE	1.62e-06	inferred	7osh79
Androsterone sulfate levels	rs8008584	C	T	0.0683946	0.0153764	0.562226	exposure	TRUE	8.67e-06	inferred	7osh79
Androsterone sulfate levels	rs138820751	T	C	-0.171607	0.0375908	0.0399557	exposure	TRUE	4.99e-06	inferred	7osh79
Androsterone sulfate levels	rs73242239	C	G	0.0801387	0.0165289	0.274568	exposure	TRUE	1.24e-06	inferred	7osh79
Androsterone sulfate levels	rs76136208	T	C	-0.331696	0.0712082	0.0108908	exposure	TRUE	3.19e-06	inferred	7osh79
(2 or 3)-decenoate (10:1n7 or n8) levels	rs199691	C	A	-0.090553	0.0202614	0.174887	exposure	TRUE	7.85e-06	inferred	aYmjXd
(2 or 3)-decenoate (10:1n7 or n8) levels	rs2031958	C	G	-0.13175	0.0281305	0.0775232	exposure	TRUE	2.82e-06	inferred	aYmjXd
(2 or 3)-decenoate (10:1n7 or n8) levels	rs148620988	C	T	0.284258	0.060761	0.0157299	exposure	TRUE	2.89e-06	inferred	aYmjXd
(2 or 3)-decenoate (10:1n7 or n8) levels	rs77110687	C	T	-0.28889	0.0632061	0.0145241	exposure	TRUE	4.86e-06	inferred	aYmjXd
(2 or 3)-decenoate (10:1n7 or n8) levels	rs9821781	A	G	0.0702319	0.0153856	0.561563	exposure	TRUE	5e-06	inferred	aYmjXd
(2 or 3)-decenoate (10:1n7 or n8) levels	rs74681450	A	G	-0.182453	0.0403046	0.0361281	exposure	TRUE	5.99e-06	inferred	aYmjXd
(2 or 3)-decenoate (10:1n7 or n8) levels	rs114414442	G	A	-0.152707	0.0330428	0.0570687	exposure	TRUE	3.81e-06	inferred	aYmjXd
(2 or 3)-decenoate (10:1n7 or n8) levels	rs79859092	C	T	-0.207196	0.0409151	0.0356127	exposure	TRUE	4.1e-07	inferred	aYmjXd
(2 or 3)-decenoate (10:1n7 or n8) levels	rs17524553	A	T	-0.110521	0.0248134	0.104201	exposure	TRUE	8.43e-06	inferred	aYmjXd
(2 or 3)-decenoate (10:1n7 or n8) levels	rs659305	G	A	0.15819	0.016168	0.315962	exposure	TRUE	1.32e-22	inferred	aYmjXd
(2 or 3)-decenoate (10:1n7 or n8) levels	rs2505293	T	C	-0.172745	0.0378534	0.0412912	exposure	TRUE	5.03e-06	inferred	aYmjXd
(2 or 3)-decenoate (10:1n7 or n8) levels	rs72952344	C	G	-0.129179	0.0290197	0.0717724	exposure	TRUE	8.53e-06	inferred	aYmjXd
(2 or 3)-decenoate (10:1n7 or n8) levels	rs6936797	A	G	0.0774256	0.0169579	0.259805	exposure	TRUE	4.98e-06	inferred	aYmjXd
(2 or 3)-decenoate (10:1n7 or n8) levels	rs12546439	T	C	-0.0704844	0.0152948	0.442173	exposure	TRUE	4.06e-06	inferred	aYmjXd
(2 or 3)-decenoate (10:1n7 or n8) levels	rs117424573	T	C	-0.329498	0.0681541	0.0125495	exposure	TRUE	1.33e-06	inferred	aYmjXd
(2 or 3)-decenoate (10:1n7 or n8) levels	rs10099683	G	A	-0.105465	0.0233156	0.118924	exposure	TRUE	6.09e-06	inferred	aYmjXd
(2 or 3)-decenoate (10:1n7 or n8) levels	rs1998757	C	G	0.0920671	0.019898	0.171597	exposure	TRUE	3.71e-06	inferred	aYmjXd
(2 or 3)-decenoate (10:1n7 or n8) levels	rs78416142	G	A	-0.198616	0.0446218	0.0296547	exposure	TRUE	8.54e-06	inferred	aYmjXd
(2 or 3)-decenoate (10:1n7 or n8) levels	rs11052059	A	G	0.161354	0.033116	0.0549451	exposure	TRUE	1.1e-06	inferred	aYmjXd
(2 or 3)-decenoate (10:1n7 or n8) levels	rs75026995	T	C	0.0806364	0.0171959	0.263612	exposure	TRUE	2.74e-06	inferred	aYmjXd
(2 or 3)-decenoate (10:1n7 or n8) levels	rs146968042	T	C	-0.306001	0.0519616	0.0214954	exposure	TRUE	3.89e-09	inferred	aYmjXd
(2 or 3)-decenoate (10:1n7 or n8) levels	rs151154986	A	G	-0.345378	0.0444053	0.0293248	exposure	TRUE	7.38e-15	inferred	aYmjXd
(2 or 3)-decenoate (10:1n7 or n8) levels	rs80343679	G	A	-0.149255	0.0313143	0.0621688	exposure	TRUE	1.88e-06	inferred	aYmjXd
(2 or 3)-decenoate (10:1n7 or n8) levels	rs13379820	A	G	0.0736447	0.0158606	0.362871	exposure	TRUE	3.43e-06	inferred	aYmjXd
(2 or 3)-decenoate (10:1n7 or n8) levels	rs62011351	A	G	-0.164295	0.0361234	0.0465699	exposure	TRUE	5.41e-06	inferred	aYmjXd
(2 or 3)-decenoate (10:1n7 or n8) levels	rs2646097	C	G	-0.0995979	0.0195216	0.804305	exposure	TRUE	3.36e-07	inferred	aYmjXd
(2 or 3)-decenoate (10:1n7 or n8) levels	rs111258052	C	T	-0.101007	0.0213238	0.151035	exposure	TRUE	2.17e-06	inferred	aYmjXd
(2 or 3)-decenoate (10:1n7 or n8) levels	rs149187224	C	T	0.22326	0.0502436	0.0233969	exposure	TRUE	8.85e-06	inferred	aYmjXd
Homocitrulline levels	rs12726652	A	G	-0.0844405	0.0186944	0.201091	exposure	TRUE	6.28e-06	inferred	OkfdtH
Homocitrulline levels	rs149152049	A	C	-0.281055	0.0612479	0.0157189	exposure	TRUE	4.46e-06	inferred	OkfdtH
Homocitrulline levels	rs145449041	C	T	0.390038	0.0861107	0.00789672	exposure	TRUE	5.91e-06	inferred	OkfdtH
Homocitrulline levels	rs6736866	G	C	-0.0830696	0.017955	0.230629	exposure	TRUE	3.72e-06	inferred	OkfdtH
Homocitrulline levels	rs17011873	C	T	-0.0849946	0.0183847	0.21935	exposure	TRUE	3.78e-06	inferred	OkfdtH
Homocitrulline levels	rs149381367	G	C	0.283943	0.064014	0.014361	exposure	TRUE	9.18e-06	inferred	OkfdtH
Homocitrulline levels	rs12989742	C	T	0.0759281	0.0168742	0.292502	exposure	TRUE	6.81e-06	inferred	OkfdtH
Homocitrulline levels	rs12490555	T	C	0.0844343	0.0180873	0.233488	exposure	TRUE	3.04e-06	inferred	OkfdtH
Homocitrulline levels	rs2285761	T	G	0.0877735	0.019671	0.179857	exposure	TRUE	8.12e-06	inferred	OkfdtH
Homocitrulline levels	rs11741406	A	G	0.0865002	0.0193084	0.193256	exposure	TRUE	7.47e-06	inferred	OkfdtH
Homocitrulline levels	rs34463406	T	C	-0.0690213	0.0155186	0.380988	exposure	TRUE	8.68e-06	inferred	OkfdtH
Homocitrulline levels	rs148874160	A	G	0.253526	0.0529352	0.0209967	exposure	TRUE	1.67e-06	inferred	OkfdtH
Homocitrulline levels	rs148170430	C	T	0.482554	0.0941732	0.00661459	exposure	TRUE	2.99e-07	inferred	OkfdtH
Homocitrulline levels	rs17544266	C	T	-0.19071	0.042891	0.0326658	exposure	TRUE	8.73e-06	inferred	OkfdtH
Homocitrulline levels	rs2727548	A	G	-0.0708743	0.0154929	0.506254	exposure	TRUE	4.77e-06	inferred	OkfdtH
Homocitrulline levels	rs117283049	G	T	-0.187452	0.0408701	0.0356159	exposure	TRUE	4.51e-06	inferred	OkfdtH
Homocitrulline levels	rs147045808	T	C	0.347563	0.077241	0.00949925	exposure	TRUE	6.8e-06	inferred	OkfdtH
Homocitrulline levels	rs78978101	A	C	-0.348657	0.077783	0.00969841	exposure	TRUE	7.38e-06	inferred	OkfdtH
Homocitrulline levels	rs8025295	G	C	0.0862129	0.0184313	0.775299	exposure	TRUE	2.9e-06	inferred	OkfdtH
Homocitrulline levels	rs140994086	T	C	0.211726	0.0469464	0.0261017	exposure	TRUE	6.48e-06	inferred	OkfdtH
Homocitrulline levels	rs929300	T	C	0.186096	0.0415711	0.0348954	exposure	TRUE	7.59e-06	inferred	OkfdtH
Homocitrulline levels	rs138767120	G	C	-0.208734	0.0445316	0.0298171	exposure	TRUE	2.77e-06	inferred	OkfdtH
Homocitrulline levels	rs3211568	A	G	0.08928	0.0193344	0.192497	exposure	TRUE	3.88e-06	inferred	OkfdtH
Homocitrulline levels	rs74251908	T	C	0.197529	0.0418217	0.034294	exposure	TRUE	2.32e-06	inferred	OkfdtH
Homocitrulline levels	rs4390625	G	A	-0.0943027	0.0172638	0.740662	exposure	TRUE	4.7e-08	inferred	OkfdtH
Homocitrulline levels	rs61197953	C	T	0.0706504	0.0154811	0.420836	exposure	TRUE	5.03e-06	inferred	OkfdtH
Homocitrulline levels	rs75459253	A	G	0.224504	0.0458815	0.028192	exposure	TRUE	9.92e-07	inferred	OkfdtH
Homocitrulline levels	rs200399858	T	C	-0.120814	0.0151785	0.507921	exposure	TRUE	1.73e-15	inferred	OkfdtH
Homocitrulline levels	rs8101881	T	C	0.254197	0.0152966	0.606808	exposure	TRUE	5.17e-62	inferred	OkfdtH
X-16397 levels	rs9429103	A	G	-0.126678	0.0238464	0.122556	exposure	TRUE	1.08e-07	inferred	OzfkSf
X-16397 levels	rs11162812	T	A	0.0725099	0.016157	0.392785	exposure	TRUE	7.2e-06	inferred	OzfkSf
X-16397 levels	rs931519	A	C	-0.120702	0.0254348	0.891381	exposure	TRUE	2.08e-06	inferred	OzfkSf
X-16397 levels	rs143226816	A	G	-0.390047	0.0863056	0.00828764	exposure	TRUE	6.2e-06	inferred	OzfkSf
X-16397 levels	rs12127631	T	C	-0.140443	0.0251053	0.108061	exposure	TRUE	2.22e-08	inferred	OzfkSf
X-16397 levels	rs113998579	T	C	-0.245323	0.0551401	0.0205198	exposure	TRUE	8.62e-06	inferred	OzfkSf
X-16397 levels	rs9835948	G	T	-0.299839	0.0624027	0.0156658	exposure	TRUE	1.55e-06	inferred	OzfkSf
X-16397 levels	rs186284041	T	C	-0.352762	0.0766959	0.0102714	exposure	TRUE	4.24e-06	inferred	OzfkSf
X-16397 levels	rs56149949	T	G	0.10957	0.0247941	0.88353	exposure	TRUE	9.91e-06	inferred	OzfkSf
X-16397 levels	rs6879713	G	A	-0.340137	0.0741852	0.0111374	exposure	TRUE	4.54e-06	inferred	OzfkSf
X-16397 levels	rs7742231	A	T	0.0822127	0.0174426	0.276204	exposure	TRUE	2.44e-06	inferred	OzfkSf
X-16397 levels	rs75782045	C	A	-0.277417	0.0623348	0.0160485	exposure	TRUE	8.57e-06	inferred	OzfkSf
X-16397 levels	rs1861960	G	T	-0.0877376	0.0196144	0.803402	exposure	TRUE	7.71e-06	inferred	OzfkSf
X-16397 levels	rs7844508	T	G	0.122105	0.0159553	0.596795	exposure	TRUE	1.96e-14	inferred	OzfkSf
X-16397 levels	rs193183459	C	G	-0.366701	0.073382	0.0114204	exposure	TRUE	5.82e-07	inferred	OzfkSf
X-16397 levels	rs79436592	A	G	-0.19443	0.0422968	0.0355669	exposure	TRUE	4.29e-06	inferred	OzfkSf
X-16397 levels	rs9937234	C	T	0.119447	0.025061	0.88535	exposure	TRUE	1.88e-06	inferred	OzfkSf
X-16397 levels	rs1741605	T	C	-0.109098	0.024194	0.118687	exposure	TRUE	6.5e-06	inferred	OzfkSf
9,10-DiHOME levels	rs114230367	C	G	0.199585	0.0425847	0.0374118	exposure	TRUE	2.78e-06	inferred	kiEcVk
9,10-DiHOME levels	rs10057965	C	A	-0.0879162	0.019876	0.233242	exposure	TRUE	9.72e-06	inferred	kiEcVk
9,10-DiHOME levels	rs6912625	C	T	-0.0935635	0.0186236	0.266988	exposure	TRUE	5.06e-07	inferred	kiEcVk
9,10-DiHOME levels	rs56088608	A	G	-0.189916	0.0391507	0.0438353	exposure	TRUE	1.23e-06	inferred	kiEcVk
9,10-DiHOME levels	rs3757639	A	G	0.106361	0.0235234	0.131993	exposure	TRUE	6.14e-06	inferred	kiEcVk
9,10-DiHOME levels	rs2212702	A	G	-0.245359	0.0515031	0.0248377	exposure	TRUE	1.9e-06	inferred	kiEcVk
9,10-DiHOME levels	rs4742502	T	C	0.0755232	0.0162767	0.547553	exposure	TRUE	3.48e-06	inferred	kiEcVk
9,10-DiHOME levels	rs296617	C	A	-0.206415	0.0411179	0.958229	exposure	TRUE	5.17e-07	inferred	kiEcVk
9,10-DiHOME levels	rs192170212	A	T	0.218643	0.0467781	0.0298736	exposure	TRUE	2.95e-06	inferred	kiEcVk
9,10-DiHOME levels	rs701861	G	A	0.0723644	0.0160118	0.476772	exposure	TRUE	6.2e-06	inferred	kiEcVk
9,10-DiHOME levels	rs10500601	C	T	-0.0818989	0.0177758	0.315511	exposure	TRUE	4.08e-06	inferred	kiEcVk
9,10-DiHOME levels	rs2512828	G	A	-0.0734557	0.0164439	0.46069	exposure	TRUE	7.93e-06	inferred	kiEcVk
9,10-DiHOME levels	rs57000989	C	T	0.231765	0.0492321	0.0276669	exposure	TRUE	2.51e-06	inferred	kiEcVk
9,10-DiHOME levels	rs17196499	A	G	-0.216787	0.0408337	0.0414529	exposure	TRUE	1.1e-07	inferred	kiEcVk
9,10-DiHOME levels	rs368251022	C	T	0.206436	0.0465358	0.0307	exposure	TRUE	9.16e-06	inferred	kiEcVk
9,10-DiHOME levels	rs865750	A	C	0.0780896	0.0167561	0.640395	exposure	TRUE	3.16e-06	inferred	kiEcVk
9,10-DiHOME levels	rs116855773	G	A	0.886799	0.19369	0.001723	exposure	TRUE	4.68e-06	inferred	kiEcVk
9,10-DiHOME levels	rs1884109	T	G	0.452976	0.099695	0.00629056	exposure	TRUE	5.53e-06	inferred	kiEcVk
9,10-DiHOME levels	rs2834290	A	T	0.0792167	0.0161108	0.486337	exposure	TRUE	8.79e-07	inferred	kiEcVk
9,10-DiHOME levels	rs73160866	A	G	-0.103118	0.0223614	0.150818	exposure	TRUE	4e-06	inferred	kiEcVk
N-acetylasparagine levels	rs17349049	A	G	0.638171	0.0182401	0.214192	exposure	TRUE	3.52e-268	inferred	n954nR
N-acetylasparagine levels	rs780396	A	G	0.235635	0.0217921	0.853199	exposure	TRUE	2.99e-27	inferred	n954nR
N-acetylasparagine levels	rs1055888	A	T	0.614689	0.027243	0.0835232	exposure	TRUE	9.97e-113	inferred	n954nR
N-acetylasparagine levels	rs144979134	A	G	0.323025	0.0587357	0.0177918	exposure	TRUE	3.81e-08	inferred	n954nR
N-acetylasparagine levels	rs182977217	T	C	0.462336	0.102034	0.0059306	exposure	TRUE	5.87e-06	inferred	n954nR
N-acetylasparagine levels	rs139529266	C	T	0.205921	0.0464342	0.0289387	exposure	TRUE	9.22e-06	inferred	n954nR
N-acetylasparagine levels	rs32831	G	C	0.102073	0.0221584	0.847298	exposure	TRUE	4.09e-06	inferred	n954nR
N-acetylasparagine levels	rs6890387	T	C	0.207312	0.0445575	0.0317992	exposure	TRUE	3.28e-06	inferred	n954nR
N-acetylasparagine levels	rs918513	A	G	0.0887937	0.0195512	0.202219	exposure	TRUE	5.58e-06	inferred	n954nR
N-acetylasparagine levels	rs1165176	G	A	0.0717362	0.0156982	0.538529	exposure	TRUE	4.88e-06	inferred	n954nR
N-acetylasparagine levels	rs62448684	C	T	0.0690386	0.0155925	0.498839	exposure	TRUE	9.53e-06	inferred	n954nR
N-acetylasparagine levels	rs112682023	T	A	-0.264814	0.0584873	0.0180792	exposure	TRUE	5.96e-06	inferred	n954nR
N-acetylasparagine levels	rs10094342	C	T	0.111908	0.0230978	0.131802	exposure	TRUE	1.27e-06	inferred	n954nR
N-acetylasparagine levels	rs7818223	T	C	-0.0722834	0.0162204	0.623741	exposure	TRUE	8.34e-06	inferred	n954nR
N-acetylasparagine levels	rs13254699	G	C	0.102025	0.0226751	0.140222	exposure	TRUE	6.81e-06	inferred	n954nR
N-acetylasparagine levels	rs7459514	G	C	0.0717591	0.0159964	0.42153	exposure	TRUE	7.26e-06	inferred	n954nR
N-acetylasparagine levels	rs11816378	A	G	-0.134465	0.0299509	0.072648	exposure	TRUE	7.14e-06	inferred	n954nR
N-acetylasparagine levels	rs114939400	C	T	0.149882	0.0319718	0.062571	exposure	TRUE	2.76e-06	inferred	n954nR
N-acetylasparagine levels	rs150141165	T	C	0.123086	0.0239114	0.118726	exposure	TRUE	2.64e-07	inferred	n954nR
N-acetylasparagine levels	rs60684087	C	T	0.41969	0.0931537	0.00701377	exposure	TRUE	6.63e-06	inferred	n954nR
N-acetylasparagine levels	rs144924051	A	G	0.370158	0.0810634	0.00948647	exposure	TRUE	4.96e-06	inferred	n954nR
N-acetylasparagine levels	rs8012505	G	C	0.264105	0.0229798	0.131248	exposure	TRUE	1.43e-30	inferred	n954nR
N-acetylasparagine levels	rs78491689	G	A	-0.0935231	0.0209056	0.170749	exposure	TRUE	7.69e-06	inferred	n954nR
N-acetylasparagine levels	rs35002391	T	C	0.078805	0.016578	0.361377	exposure	TRUE	2e-06	inferred	n954nR
N-acetylasparagine levels	rs9983176	T	C	-0.104485	0.0229045	0.134015	exposure	TRUE	5.07e-06	inferred	n954nR
N-acetylasparagine levels	rs11090109	A	G	-0.101146	0.0214164	0.159111	exposure	TRUE	2.33e-06	inferred	n954nR
Ursodeoxycholate levels	rs116167092	C	G	0.287821	0.0579397	0.0243191	exposure	TRUE	6.78e-07	inferred	mZZdm4
Ursodeoxycholate levels	rs79773108	T	C	-0.160939	0.0346607	0.0702694	exposure	TRUE	3.43e-06	inferred	mZZdm4
Ursodeoxycholate levels	rs148668214	A	G	-0.380113	0.0797622	0.012986	exposure	TRUE	1.88e-06	inferred	mZZdm4
Ursodeoxycholate levels	rs9874963	G	A	0.130453	0.0294183	0.111536	exposure	TRUE	9.23e-06	inferred	mZZdm4
Ursodeoxycholate levels	rs114871380	G	A	0.298492	0.0622438	0.0208131	exposure	TRUE	1.62e-06	inferred	mZZdm4
Ursodeoxycholate levels	rs4331915	G	A	-0.102664	0.019402	0.308828	exposure	TRUE	1.21e-07	inferred	mZZdm4
Ursodeoxycholate levels	rs6891962	G	A	0.0963473	0.0188141	0.361408	exposure	TRUE	3.04e-07	inferred	mZZdm4
Ursodeoxycholate levels	rs78109147	T	A	0.161509	0.0333426	0.0772041	exposure	TRUE	1.27e-06	inferred	mZZdm4
Ursodeoxycholate levels	rs10228265	G	A	0.0880351	0.0195387	0.301425	exposure	TRUE	6.62e-06	inferred	mZZdm4
Ursodeoxycholate levels	rs147530713	A	C	-0.114472	0.0250515	0.152475	exposure	TRUE	4.89e-06	inferred	mZZdm4
Ursodeoxycholate levels	rs111809414	T	C	-0.167045	0.0362429	0.0652103	exposure	TRUE	4.05e-06	inferred	mZZdm4
Ursodeoxycholate levels	rs16876103	C	T	0.237745	0.0534797	0.0286475	exposure	TRUE	8.77e-06	inferred	mZZdm4
Ursodeoxycholate levels	rs10504255	A	G	0.115612	0.0187373	0.660013	exposure	TRUE	6.82e-10	inferred	mZZdm4
Ursodeoxycholate levels	rs117524936	C	T	0.302796	0.0661718	0.0190554	exposure	TRUE	4.74e-06	inferred	mZZdm4
Ursodeoxycholate levels	rs60602051	T	C	0.11391	0.022897	0.201229	exposure	TRUE	6.53e-07	inferred	mZZdm4
Ursodeoxycholate levels	rs4586206	A	G	0.106108	0.0226284	0.214991	exposure	TRUE	2.74e-06	inferred	mZZdm4
Ursodeoxycholate levels	rs73021936	G	A	0.167408	0.0375808	0.0606134	exposure	TRUE	8.4e-06	inferred	mZZdm4
Ursodeoxycholate levels	rs61991411	G	A	0.130662	0.0287659	0.110401	exposure	TRUE	5.57e-06	inferred	mZZdm4
Ursodeoxycholate levels	rs67952232	T	C	-0.250549	0.0555953	0.0270161	exposure	TRUE	6.59e-06	inferred	mZZdm4
Sphingomyelin (d18:2/21:0, d16:2/23:0) levels	rs61766443	G	A	-0.105527	0.0230649	0.0885799	exposure	TRUE	4.76e-06	inferred	dkD0iL
Sphingomyelin (d18:2/21:0, d16:2/23:0) levels	rs187423453	C	G	-0.200636	0.044614	0.020737	exposure	TRUE	6.89e-06	inferred	dkD0iL
Sphingomyelin (d18:2/21:0, d16:2/23:0) levels	rs150563538	C	T	-0.219307	0.0483027	0.0180968	exposure	TRUE	5.62e-06	inferred	dkD0iL
Sphingomyelin (d18:2/21:0, d16:2/23:0) levels	rs180855603	A	G	0.2831	0.0616928	0.0108233	exposure	TRUE	4.46e-06	inferred	dkD0iL
Sphingomyelin (d18:2/21:0, d16:2/23:0) levels	rs1047891	A	C	0.075801	0.0138522	0.310018	exposure	TRUE	4.45e-08	inferred	dkD0iL
Sphingomyelin (d18:2/21:0, d16:2/23:0) levels	rs76586755	G	A	0.141822	0.0308816	0.0441535	exposure	TRUE	4.38e-06	inferred	dkD0iL
Sphingomyelin (d18:2/21:0, d16:2/23:0) levels	rs4858570	T	A	0.267502	0.0599541	0.011682	exposure	TRUE	8.13e-06	inferred	dkD0iL
Sphingomyelin (d18:2/21:0, d16:2/23:0) levels	rs113379083	A	G	-0.283063	0.0640216	0.0101941	exposure	TRUE	9.81e-06	inferred	dkD0iL
Sphingomyelin (d18:2/21:0, d16:2/23:0) levels	rs1381957	G	A	-0.0836599	0.0183095	0.856053	exposure	TRUE	4.9e-06	inferred	dkD0iL
Sphingomyelin (d18:2/21:0, d16:2/23:0) levels	rs1229984	C	T	-0.168039	0.0372278	0.970242	exposure	TRUE	6.37e-06	inferred	dkD0iL
Sphingomyelin (d18:2/21:0, d16:2/23:0) levels	rs10805776	T	C	0.083171	0.0182082	0.142021	exposure	TRUE	4.93e-06	inferred	dkD0iL
Sphingomyelin (d18:2/21:0, d16:2/23:0) levels	rs114287831	G	A	-0.151858	0.034356	0.0356364	exposure	TRUE	9.86e-06	inferred	dkD0iL
Sphingomyelin (d18:2/21:0, d16:2/23:0) levels	rs141700753	T	C	-0.193286	0.0407666	0.0253322	exposure	TRUE	2.12e-06	inferred	dkD0iL
Sphingomyelin (d18:2/21:0, d16:2/23:0) levels	rs36229526	T	G	0.117989	0.0257978	0.0650697	exposure	TRUE	4.79e-06	inferred	dkD0iL
Sphingomyelin (d18:2/21:0, d16:2/23:0) levels	rs7756308	G	A	-0.0604709	0.0130547	0.443486	exposure	TRUE	3.62e-06	inferred	dkD0iL
Sphingomyelin (d18:2/21:0, d16:2/23:0) levels	rs150098540	G	A	0.315909	0.0577288	0.0123726	exposure	TRUE	4.44e-08	inferred	dkD0iL
Sphingomyelin (d18:2/21:0, d16:2/23:0) levels	rs117794176	A	G	-0.245614	0.0552068	0.0135102	exposure	TRUE	8.63e-06	inferred	dkD0iL
Sphingomyelin (d18:2/21:0, d16:2/23:0) levels	rs7812898	C	T	0.0889569	0.0198968	0.879639	exposure	TRUE	7.79e-06	inferred	dkD0iL
Sphingomyelin (d18:2/21:0, d16:2/23:0) levels	rs7838715	A	G	0.0625249	0.0132228	0.647712	exposure	TRUE	2.26e-06	inferred	dkD0iL
Sphingomyelin (d18:2/21:0, d16:2/23:0) levels	rs12349302	T	G	-0.107076	0.0235007	0.0796536	exposure	TRUE	5.21e-06	inferred	dkD0iL
Sphingomyelin (d18:2/21:0, d16:2/23:0) levels	rs7043494	T	G	0.0614326	0.0137165	0.627317	exposure	TRUE	7.51e-06	inferred	dkD0iL
Sphingomyelin (d18:2/21:0, d16:2/23:0) levels	rs12414585	A	G	-0.0732481	0.0143411	0.307673	exposure	TRUE	3.26e-07	inferred	dkD0iL
Sphingomyelin (d18:2/21:0, d16:2/23:0) levels	rs11246045	C	T	0.112094	0.0223411	0.0931472	exposure	TRUE	5.24e-07	inferred	dkD0iL
Sphingomyelin (d18:2/21:0, d16:2/23:0) levels	rs174548	G	C	-0.0976159	0.013789	0.308267	exposure	TRUE	1.45e-12	inferred	dkD0iL
Sphingomyelin (d18:2/21:0, d16:2/23:0) levels	rs10892689	G	A	-0.061601	0.01375	0.334274	exposure	TRUE	7.46e-06	inferred	dkD0iL
Sphingomyelin (d18:2/21:0, d16:2/23:0) levels	rs148058698	C	G	-0.313823	0.0708042	0.00826446	exposure	TRUE	9.32e-06	inferred	dkD0iL
Sphingomyelin (d18:2/21:0, d16:2/23:0) levels	rs1458165	A	G	0.0612787	0.0130494	0.404	exposure	TRUE	2.65e-06	inferred	dkD0iL
Sphingomyelin (d18:2/21:0, d16:2/23:0) levels	rs76609278	T	C	0.204536	0.0443668	0.0209015	exposure	TRUE	4.02e-06	inferred	dkD0iL
Sphingomyelin (d18:2/21:0, d16:2/23:0) levels	rs1169296	G	A	-0.0699797	0.0136585	0.327979	exposure	TRUE	3e-07	inferred	dkD0iL
Sphingomyelin (d18:2/21:0, d16:2/23:0) levels	rs7160525	A	G	0.192291	0.0170338	0.164211	exposure	TRUE	1.49e-29	inferred	dkD0iL
Sphingomyelin (d18:2/21:0, d16:2/23:0) levels	rs17736811	A	G	0.0666003	0.0150158	0.24237	exposure	TRUE	9.19e-06	inferred	dkD0iL
Sphingomyelin (d18:2/21:0, d16:2/23:0) levels	rs7143466	G	A	0.0633645	0.0129924	0.587302	exposure	TRUE	1.08e-06	inferred	dkD0iL
Sphingomyelin (d18:2/21:0, d16:2/23:0) levels	rs117624372	T	C	-0.223116	0.0460453	0.0198219	exposure	TRUE	1.26e-06	inferred	dkD0iL
Sphingomyelin (d18:2/21:0, d16:2/23:0) levels	rs62124543	A	G	-0.0893039	0.0139156	0.347444	exposure	TRUE	1.38e-10	inferred	dkD0iL
Sphingomyelin (d18:2/21:0, d16:2/23:0) levels	rs438568	G	A	-0.0663341	0.0131631	0.615136	exposure	TRUE	4.67e-07	inferred	dkD0iL
Lanthionine levels	rs333147	A	G	-0.1335	0.0292109	0.0788924	exposure	TRUE	4.87e-06	inferred	J2PibK
Lanthionine levels	rs112915331	T	A	0.234915	0.052856	0.0229448	exposure	TRUE	8.81e-06	inferred	J2PibK
Lanthionine levels	rs772713	C	A	0.0904876	0.0200841	0.183159	exposure	TRUE	6.62e-06	inferred	J2PibK
Lanthionine levels	rs116290990	A	T	-0.379925	0.0842514	0.00886617	exposure	TRUE	6.5e-06	inferred	J2PibK
Lanthionine levels	rs17552614	C	A	0.116082	0.0249757	0.11494	exposure	TRUE	3.35e-06	inferred	J2PibK
Lanthionine levels	rs1599769	G	A	-0.110346	0.0225806	0.142208	exposure	TRUE	1.03e-06	inferred	J2PibK
Lanthionine levels	rs189891669	C	A	0.22817	0.0474653	0.0279684	exposure	TRUE	1.53e-06	inferred	J2PibK
Lanthionine levels	rs4698484	G	T	-0.0813537	0.0163323	0.394207	exposure	TRUE	6.32e-07	inferred	J2PibK
Lanthionine levels	rs4958575	G	C	-0.0805512	0.018088	0.752666	exposure	TRUE	8.46e-06	inferred	J2PibK
Lanthionine levels	rs117954000	A	G	0.286806	0.0637077	0.0157302	exposure	TRUE	6.73e-06	inferred	J2PibK
Lanthionine levels	rs138331459	G	A	0.242668	0.0539384	0.0218926	exposure	TRUE	6.83e-06	inferred	J2PibK
Lanthionine levels	rs6899775	C	T	0.0763278	0.0172154	0.295135	exposure	TRUE	9.26e-06	inferred	J2PibK
Lanthionine levels	rs112504830	A	G	0.325803	0.0726949	0.0117031	exposure	TRUE	7.4e-06	inferred	J2PibK
Lanthionine levels	rs80165526	G	A	-0.34665	0.0755563	0.0109159	exposure	TRUE	4.48e-06	inferred	J2PibK
Lanthionine levels	rs7805747	A	G	0.0843034	0.0177916	0.2742	exposure	TRUE	2.15e-06	inferred	J2PibK
Lanthionine levels	rs147338254	A	G	0.22012	0.047466	0.028577	exposure	TRUE	3.53e-06	inferred	J2PibK
Lanthionine levels	rs72831445	T	C	-0.263504	0.0587063	0.0190681	exposure	TRUE	7.17e-06	inferred	J2PibK
Lanthionine levels	rs149485174	A	G	0.297224	0.0649606	0.0146584	exposure	TRUE	4.75e-06	inferred	J2PibK
Lanthionine levels	rs2276436	T	C	-0.0852409	0.0182142	0.251203	exposure	TRUE	2.87e-06	inferred	J2PibK
Lanthionine levels	rs73041638	A	G	0.131358	0.0296664	0.0756774	exposure	TRUE	9.52e-06	inferred	J2PibK
Lanthionine levels	rs117515216	C	T	0.280019	0.062706	0.0161751	exposure	TRUE	7.99e-06	inferred	J2PibK
Lanthionine levels	rs9507503	G	A	0.122233	0.0238238	0.12264	exposure	TRUE	2.89e-07	inferred	J2PibK
Lanthionine levels	rs11630559	C	T	0.119032	0.0257236	0.891514	exposure	TRUE	3.7e-06	inferred	J2PibK
Lanthionine levels	rs59441435	A	G	0.131678	0.0284972	0.0880173	exposure	TRUE	3.82e-06	inferred	J2PibK
Lanthionine levels	rs366089	C	T	0.090391	0.0203714	0.819865	exposure	TRUE	9.12e-06	inferred	J2PibK
Lanthionine levels	rs4614842	A	G	0.133618	0.0292161	0.079363	exposure	TRUE	4.8e-06	inferred	J2PibK
Lanthionine levels	rs118122994	T	C	-0.353579	0.0744919	0.0112273	exposure	TRUE	2.07e-06	inferred	J2PibK
X-11850 levels	rs4858791	T	C	0.203241	0.0436349	0.966565	exposure	TRUE	3.2e-06	inferred	tPO3JX
X-11850 levels	rs7664690	C	T	-0.0926656	0.0206263	0.174641	exposure	TRUE	7.04e-06	inferred	tPO3JX
X-11850 levels	rs79449392	A	G	0.315704	0.0682635	0.0133167	exposure	TRUE	3.75e-06	inferred	tPO3JX
X-11850 levels	rs138886343	A	G	-0.204431	0.0410117	0.0398074	exposure	TRUE	6.21e-07	inferred	tPO3JX
X-11850 levels	rs1205283	G	T	-0.0900227	0.0192698	0.782161	exposure	TRUE	2.99e-06	inferred	tPO3JX
X-11850 levels	rs76033483	T	C	0.206309	0.0458011	0.0309096	exposure	TRUE	6.65e-06	inferred	tPO3JX
X-11850 levels	rs4831602	T	C	-0.131803	0.0294475	0.921604	exposure	TRUE	7.61e-06	inferred	tPO3JX
X-11850 levels	rs62512054	C	T	-0.329305	0.072322	0.0120386	exposure	TRUE	5.28e-06	inferred	tPO3JX
X-11850 levels	rs10963516	A	G	0.09166	0.0196292	0.201183	exposure	TRUE	3.02e-06	inferred	tPO3JX
X-11850 levels	rs11597566	G	A	0.225498	0.0502735	0.0251345	exposure	TRUE	7.28e-06	inferred	tPO3JX
X-11850 levels	rs4576774	C	A	0.0735941	0.0162981	0.353974	exposure	TRUE	6.32e-06	inferred	tPO3JX
X-11850 levels	rs10842320	T	G	-0.0871651	0.0179826	0.264445	exposure	TRUE	1.25e-06	inferred	tPO3JX
X-11850 levels	rs142840963	C	T	0.209419	0.046564	0.0291051	exposure	TRUE	6.88e-06	inferred	tPO3JX
X-11850 levels	rs181782952	C	A	-0.317221	0.0679661	0.0136454	exposure	TRUE	3.05e-06	inferred	tPO3JX
X-11850 levels	rs72676435	T	C	-0.170259	0.0373637	0.0468376	exposure	TRUE	5.19e-06	inferred	tPO3JX
X-11850 levels	rs12433497	T	C	0.0856891	0.0193905	0.213893	exposure	TRUE	9.91e-06	inferred	tPO3JX
X-11850 levels	rs76917355	A	G	0.139491	0.0300448	0.0748427	exposure	TRUE	3.44e-06	inferred	tPO3JX
X-11850 levels	rs112260967	A	T	0.145841	0.0308661	0.0696994	exposure	TRUE	2.3e-06	inferred	tPO3JX
X-11850 levels	rs75195552	A	G	-0.0911985	0.0189022	0.23559	exposure	TRUE	1.4e-06	inferred	tPO3JX
X-11850 levels	rs117950536	C	A	-0.29091	0.0620766	0.0164777	exposure	TRUE	2.78e-06	inferred	tPO3JX
X-11850 levels	rs58280688	C	G	-0.216151	0.0482551	0.0271761	exposure	TRUE	7.49e-06	inferred	tPO3JX
X-11850 levels	rs113125510	A	G	-0.194789	0.0399048	0.0420813	exposure	TRUE	1.05e-06	inferred	tPO3JX
X-11850 levels	rs3884707	T	G	0.0818384	0.0178494	0.261927	exposure	TRUE	4.54e-06	inferred	tPO3JX
3-(3-amino-3-carboxypropyl)uridine levels	rs111430959	A	T	0.16182	0.0345014	0.0470745	exposure	TRUE	2.73e-06	inferred	hmkMaV
3-(3-amino-3-carboxypropyl)uridine levels	rs79799178	G	A	-0.101195	0.0193292	0.172594	exposure	TRUE	1.65e-07	inferred	hmkMaV
3-(3-amino-3-carboxypropyl)uridine levels	rs9816613	A	T	-0.0859494	0.0186993	0.185765	exposure	TRUE	4.3e-06	inferred	hmkMaV
3-(3-amino-3-carboxypropyl)uridine levels	rs9848541	A	C	-0.07074	0.0156277	0.638976	exposure	TRUE	5.99e-06	inferred	hmkMaV
3-(3-amino-3-carboxypropyl)uridine levels	rs144098166	G	A	0.401517	0.0725569	0.0104044	exposure	TRUE	3.13e-08	inferred	hmkMaV
3-(3-amino-3-carboxypropyl)uridine levels	rs4328946	T	G	0.0681828	0.0150551	0.403795	exposure	TRUE	5.93e-06	inferred	hmkMaV
3-(3-amino-3-carboxypropyl)uridine levels	rs7654754	A	G	0.065082	0.01471	0.525959	exposure	TRUE	9.67e-06	inferred	hmkMaV
3-(3-amino-3-carboxypropyl)uridine levels	rs6843943	G	C	0.0834569	0.0179764	0.212299	exposure	TRUE	3.44e-06	inferred	hmkMaV
3-(3-amino-3-carboxypropyl)uridine levels	rs77473150	T	A	0.370736	0.0813565	0.00809717	exposure	TRUE	5.19e-06	inferred	hmkMaV
3-(3-amino-3-carboxypropyl)uridine levels	rs11740651	A	C	-0.0979582	0.0212169	0.143327	exposure	TRUE	3.89e-06	inferred	hmkMaV
3-(3-amino-3-carboxypropyl)uridine levels	rs77400282	A	G	-0.205227	0.0456758	0.0265319	exposure	TRUE	7.02e-06	inferred	hmkMaV
3-(3-amino-3-carboxypropyl)uridine levels	rs17080021	A	G	-0.0688422	0.014996	0.397715	exposure	TRUE	4.42e-06	inferred	hmkMaV
3-(3-amino-3-carboxypropyl)uridine levels	rs11620293	A	T	-0.296906	0.0638006	0.013315	exposure	TRUE	3.26e-06	inferred	hmkMaV
3-(3-amino-3-carboxypropyl)uridine levels	rs6575250	G	C	0.0785019	0.0176416	0.775355	exposure	TRUE	8.59e-06	inferred	hmkMaV
3-(3-amino-3-carboxypropyl)uridine levels	rs77924615	A	G	-0.116107	0.0189775	0.19047	exposure	TRUE	9.47e-10	inferred	hmkMaV
3-(3-amino-3-carboxypropyl)uridine levels	rs62089830	A	G	0.311816	0.070078	0.0112991	exposure	TRUE	8.6e-06	inferred	hmkMaV
3-(3-amino-3-carboxypropyl)uridine levels	rs4819811	G	A	-0.0721181	0.015914	0.629053	exposure	TRUE	5.85e-06	inferred	hmkMaV
4-acetamidobutanoate levels	rs12135418	T	C	0.24305	0.0520483	0.020202	exposure	TRUE	3.02e-06	inferred	AJa1AX
4-acetamidobutanoate levels	rs142716197	C	T	0.333089	0.0698598	0.0110511	exposure	TRUE	1.86e-06	inferred	AJa1AX
4-acetamidobutanoate levels	rs1830321	T	C	0.0667911	0.014986	0.382241	exposure	TRUE	8.32e-06	inferred	AJa1AX
4-acetamidobutanoate levels	rs7430798	T	C	-0.0789235	0.0167407	0.741836	exposure	TRUE	2.42e-06	inferred	AJa1AX
4-acetamidobutanoate levels	rs4616704	A	G	0.0816528	0.0184815	0.193461	exposure	TRUE	9.96e-06	inferred	AJa1AX
4-acetamidobutanoate levels	rs140802732	T	C	0.210346	0.0458356	0.0262574	exposure	TRUE	4.45e-06	inferred	AJa1AX
4-acetamidobutanoate levels	rs6885803	C	G	0.116741	0.0255894	0.0928861	exposure	TRUE	5.06e-06	inferred	AJa1AX
4-acetamidobutanoate levels	rs72926646	A	C	0.133041	0.0286173	0.0704764	exposure	TRUE	3.34e-06	inferred	AJa1AX
4-acetamidobutanoate levels	rs6461306	C	G	0.0997679	0.0211171	0.862381	exposure	TRUE	2.31e-06	inferred	AJa1AX
4-acetamidobutanoate levels	rs147533821	T	C	-0.188151	0.042396	0.0312655	exposure	TRUE	9.08e-06	inferred	AJa1AX
4-acetamidobutanoate levels	rs895703	G	A	0.0727212	0.0149705	0.384516	exposure	TRUE	1.19e-06	inferred	AJa1AX
4-acetamidobutanoate levels	rs4921913	T	C	-0.318795	0.0171256	0.773189	exposure	TRUE	2.42e-77	inferred	AJa1AX
4-acetamidobutanoate levels	rs7960031	A	G	-0.137707	0.0292546	0.0676174	exposure	TRUE	2.51e-06	inferred	AJa1AX
4-acetamidobutanoate levels	rs12585597	T	G	0.101993	0.0226226	0.117166	exposure	TRUE	6.53e-06	inferred	AJa1AX
4-acetamidobutanoate levels	rs1874015	C	T	0.0747244	0.0165716	0.683007	exposure	TRUE	6.51e-06	inferred	AJa1AX
4-acetamidobutanoate levels	rs7212438	T	C	-0.138928	0.0307445	0.0585381	exposure	TRUE	6.22e-06	inferred	AJa1AX
4-acetamidobutanoate levels	rs2013353	A	G	-0.074149	0.0156441	0.582746	exposure	TRUE	2.14e-06	inferred	AJa1AX
4-acetamidobutanoate levels	rs183400916	T	C	-0.265665	0.0588222	0.0155959	exposure	TRUE	6.29e-06	inferred	AJa1AX
4-acetamidobutanoate levels	rs148381953	G	A	0.335013	0.0541511	0.0186072	exposure	TRUE	6.15e-10	inferred	AJa1AX
6-bromotryptophan levels	rs11162315	C	A	-0.0848736	0.0187505	0.220561	exposure	TRUE	6e-06	inferred	1v7aaJ
6-bromotryptophan levels	rs11264341	T	C	-0.0746986	0.0158918	0.426098	exposure	TRUE	2.6e-06	inferred	1v7aaJ
6-bromotryptophan levels	rs72908237	A	C	-0.327924	0.0704893	0.012369	exposure	TRUE	3.29e-06	inferred	1v7aaJ
6-bromotryptophan levels	rs28496399	C	T	0.218802	0.0469338	0.969428	exposure	TRUE	3.13e-06	inferred	1v7aaJ
6-bromotryptophan levels	rs1460157	T	C	-0.0777613	0.0171867	0.289295	exposure	TRUE	6.05e-06	inferred	1v7aaJ
6-bromotryptophan levels	rs6883411	G	C	0.0754579	0.016322	0.44734	exposure	TRUE	3.78e-06	inferred	1v7aaJ
6-bromotryptophan levels	rs1165181	A	T	-0.138282	0.017096	0.292546	exposure	TRUE	6.04e-16	inferred	1v7aaJ
6-bromotryptophan levels	rs117268335	G	C	-0.217797	0.0437866	0.0327588	exposure	TRUE	6.56e-07	inferred	1v7aaJ
6-bromotryptophan levels	rs14399	A	C	0.074889	0.0159066	0.429137	exposure	TRUE	2.5e-06	inferred	1v7aaJ
6-bromotryptophan levels	rs73578686	A	C	-0.321938	0.0689644	0.0125564	exposure	TRUE	3.04e-06	inferred	1v7aaJ
6-bromotryptophan levels	rs10228471	T	A	-0.0779614	0.0159765	0.535534	exposure	TRUE	1.06e-06	inferred	1v7aaJ
6-bromotryptophan levels	rs3808477	T	C	0.0793073	0.0175939	0.266442	exposure	TRUE	6.55e-06	inferred	1v7aaJ
6-bromotryptophan levels	rs4323559	G	C	0.134562	0.0286197	0.078429	exposure	TRUE	2.58e-06	inferred	1v7aaJ
6-bromotryptophan levels	rs7108760	G	A	-0.192515	0.020513	0.825197	exposure	TRUE	6.29e-21	inferred	1v7aaJ
6-bromotryptophan levels	rs189117855	A	C	-0.229975	0.0506553	0.023827	exposure	TRUE	5.63e-06	inferred	1v7aaJ
6-bromotryptophan levels	rs4884317	A	G	0.0928665	0.0189463	0.212453	exposure	TRUE	9.51e-07	inferred	1v7aaJ
6-bromotryptophan levels	rs61744423	C	T	-0.417786	0.045136	0.0301756	exposure	TRUE	2.12e-20	inferred	1v7aaJ
6-bromotryptophan levels	rs117463339	C	G	-0.90152	0.0451165	0.0297096	exposure	TRUE	7.89e-89	inferred	1v7aaJ
6-bromotryptophan levels	rs117768308	G	A	-0.226519	0.0406495	0.0380661	exposure	TRUE	2.51e-08	inferred	1v7aaJ
6-bromotryptophan levels	rs76892548	G	A	-0.30804	0.0673275	0.0135102	exposure	TRUE	4.76e-06	inferred	1v7aaJ
6-bromotryptophan levels	rs73073570	A	G	-0.15704	0.0348955	0.051493	exposure	TRUE	6.79e-06	inferred	1v7aaJ
6-bromotryptophan levels	rs6027527	T	C	-0.0926541	0.0209522	0.165171	exposure	TRUE	9.77e-06	inferred	1v7aaJ
6-bromotryptophan levels	rs146532334	T	C	0.323697	0.035437	0.0501832	exposure	TRUE	6.57e-20	inferred	1v7aaJ
7-alpha-hydroxy-3-oxo-4-cholestenoate (7-hoca) levels	rs28550594	A	G	-0.0799224	0.0174452	0.263347	exposure	TRUE	4.62e-06	inferred	M78P2R
7-alpha-hydroxy-3-oxo-4-cholestenoate (7-hoca) levels	rs75903463	G	A	-0.301628	0.0680297	0.012942	exposure	TRUE	9.26e-06	inferred	M78P2R
7-alpha-hydroxy-3-oxo-4-cholestenoate (7-hoca) levels	rs34981686	C	T	-0.211087	0.0474083	0.0268085	exposure	TRUE	8.49e-06	inferred	M78P2R
7-alpha-hydroxy-3-oxo-4-cholestenoate (7-hoca) levels	rs41272687	T	C	-0.321406	0.0520967	0.0217576	exposure	TRUE	6.85e-10	inferred	M78P2R
7-alpha-hydroxy-3-oxo-4-cholestenoate (7-hoca) levels	rs2288753	T	C	-0.0767571	0.0173751	0.262351	exposure	TRUE	9.98e-06	inferred	M78P2R
7-alpha-hydroxy-3-oxo-4-cholestenoate (7-hoca) levels	rs13093968	A	G	-0.0768298	0.0159825	0.383923	exposure	TRUE	1.53e-06	inferred	M78P2R
7-alpha-hydroxy-3-oxo-4-cholestenoate (7-hoca) levels	rs815476	A	G	-0.119444	0.0247163	0.108701	exposure	TRUE	1.35e-06	inferred	M78P2R
7-alpha-hydroxy-3-oxo-4-cholestenoate (7-hoca) levels	rs78022833	C	G	0.223933	0.0475328	0.0265249	exposure	TRUE	2.46e-06	inferred	M78P2R
7-alpha-hydroxy-3-oxo-4-cholestenoate (7-hoca) levels	rs142296498	T	G	0.284909	0.0623692	0.0154137	exposure	TRUE	4.92e-06	inferred	M78P2R
7-alpha-hydroxy-3-oxo-4-cholestenoate (7-hoca) levels	rs6893926	G	A	0.0903361	0.0196966	0.190945	exposure	TRUE	4.51e-06	inferred	M78P2R
7-alpha-hydroxy-3-oxo-4-cholestenoate (7-hoca) levels	rs4415113	G	A	-0.103561	0.0229202	0.129508	exposure	TRUE	6.23e-06	inferred	M78P2R
7-alpha-hydroxy-3-oxo-4-cholestenoate (7-hoca) levels	rs507924	A	C	-0.0775701	0.0164548	0.635817	exposure	TRUE	2.43e-06	inferred	M78P2R
7-alpha-hydroxy-3-oxo-4-cholestenoate (7-hoca) levels	rs2689427	T	C	-0.127797	0.0267992	0.910165	exposure	TRUE	1.85e-06	inferred	M78P2R
7-alpha-hydroxy-3-oxo-4-cholestenoate (7-hoca) levels	rs62481441	C	T	-0.305594	0.068915	0.0122146	exposure	TRUE	9.23e-06	inferred	M78P2R
7-alpha-hydroxy-3-oxo-4-cholestenoate (7-hoca) levels	rs4311610	A	T	-0.0942532	0.0208849	0.166933	exposure	TRUE	6.39e-06	inferred	M78P2R
7-alpha-hydroxy-3-oxo-4-cholestenoate (7-hoca) levels	rs67165780	A	T	-0.253837	0.0551071	0.0197609	exposure	TRUE	4.1e-06	inferred	M78P2R
7-alpha-hydroxy-3-oxo-4-cholestenoate (7-hoca) levels	rs4738684	G	A	0.111094	0.0162687	0.661893	exposure	TRUE	8.57e-12	inferred	M78P2R
7-alpha-hydroxy-3-oxo-4-cholestenoate (7-hoca) levels	rs7824817	A	G	0.193958	0.0425346	0.964944	exposure	TRUE	5.12e-06	inferred	M78P2R
7-alpha-hydroxy-3-oxo-4-cholestenoate (7-hoca) levels	rs71439915	G	A	0.24442	0.0507546	0.0233012	exposure	TRUE	1.47e-06	inferred	M78P2R
7-alpha-hydroxy-3-oxo-4-cholestenoate (7-hoca) levels	rs8048618	C	T	-0.0744402	0.0167832	0.313771	exposure	TRUE	9.19e-06	inferred	M78P2R
7-alpha-hydroxy-3-oxo-4-cholestenoate (7-hoca) levels	rs138542845	A	G	-0.292497	0.065977	0.0138229	exposure	TRUE	9.28e-06	inferred	M78P2R
7-alpha-hydroxy-3-oxo-4-cholestenoate (7-hoca) levels	rs2303771	A	G	0.0757012	0.0162887	0.341506	exposure	TRUE	3.36e-06	inferred	M78P2R
7-alpha-hydroxy-3-oxo-4-cholestenoate (7-hoca) levels	rs144924964	A	G	-0.132058	0.0296121	0.0721978	exposure	TRUE	8.21e-06	inferred	M78P2R
7-alpha-hydroxy-3-oxo-4-cholestenoate (7-hoca) levels	rs77189001	A	T	-0.159143	0.0357073	0.0483124	exposure	TRUE	8.32e-06	inferred	M78P2R
7-alpha-hydroxy-3-oxo-4-cholestenoate (7-hoca) levels	rs62117658	A	G	0.174001	0.0341204	0.0542265	exposure	TRUE	3.4e-07	inferred	M78P2R
7-alpha-hydroxy-3-oxo-4-cholestenoate (7-hoca) levels	rs16982937	T	C	0.140482	0.0311775	0.064469	exposure	TRUE	6.61e-06	inferred	M78P2R
7-alpha-hydroxy-3-oxo-4-cholestenoate (7-hoca) levels	rs13057638	T	C	-0.130925	0.0262878	0.101145	exposure	TRUE	6.34e-07	inferred	M78P2R
Stearoyl sphingomyelin (d18:1/18:0) levels	rs2794324	C	G	-0.234416	0.0508477	0.0221729	exposure	TRUE	4.02e-06	inferred	26DM3H
Stearoyl sphingomyelin (d18:1/18:0) levels	rs113807400	C	T	0.137819	0.0299195	0.0677914	exposure	TRUE	4.1e-06	inferred	26DM3H
Stearoyl sphingomyelin (d18:1/18:0) levels	rs17114133	T	C	-0.241129	0.0496045	0.0233095	exposure	TRUE	1.17e-06	inferred	26DM3H
Stearoyl sphingomyelin (d18:1/18:0) levels	rs17123032	A	G	-0.185865	0.0417567	0.0330303	exposure	TRUE	8.54e-06	inferred	26DM3H
Stearoyl sphingomyelin (d18:1/18:0) levels	rs3895559	A	G	0.0722405	0.0152686	0.463673	exposure	TRUE	2.23e-06	inferred	26DM3H
Stearoyl sphingomyelin (d18:1/18:0) levels	rs146159084	A	G	-0.348428	0.074563	0.0103205	exposure	TRUE	2.97e-06	inferred	26DM3H
Stearoyl sphingomyelin (d18:1/18:0) levels	rs16846237	A	G	0.409081	0.0907521	0.00697418	exposure	TRUE	6.55e-06	inferred	26DM3H
Stearoyl sphingomyelin (d18:1/18:0) levels	rs11122398	C	T	0.187764	0.0416915	0.0327511	exposure	TRUE	6.68e-06	inferred	26DM3H
Stearoyl sphingomyelin (d18:1/18:0) levels	rs13419910	G	A	-0.0686822	0.0155052	0.381293	exposure	TRUE	9.44e-06	inferred	26DM3H
Stearoyl sphingomyelin (d18:1/18:0) levels	rs188389015	C	G	-0.410439	0.0877575	0.00741912	exposure	TRUE	2.91e-06	inferred	26DM3H
Stearoyl sphingomyelin (d18:1/18:0) levels	rs9846165	C	T	-0.0927388	0.017187	0.737629	exposure	TRUE	6.82e-08	inferred	26DM3H
Stearoyl sphingomyelin (d18:1/18:0) levels	rs11930021	A	C	-0.0697386	0.0156966	0.502385	exposure	TRUE	8.87e-06	inferred	26DM3H
Stearoyl sphingomyelin (d18:1/18:0) levels	rs2297983	T	G	0.0660637	0.0148994	0.528223	exposure	TRUE	9.25e-06	inferred	26DM3H
Stearoyl sphingomyelin (d18:1/18:0) levels	rs55730499	T	C	0.156587	0.0289615	0.0729723	exposure	TRUE	6.42e-08	inferred	26DM3H
Stearoyl sphingomyelin (d18:1/18:0) levels	rs76572147	T	C	-0.477199	0.0891723	0.00715672	exposure	TRUE	8.73e-08	inferred	26DM3H
Stearoyl sphingomyelin (d18:1/18:0) levels	rs28814889	G	A	-0.0903533	0.0194645	0.191561	exposure	TRUE	3.45e-06	inferred	26DM3H
Stearoyl sphingomyelin (d18:1/18:0) levels	rs141838588	C	T	-0.171504	0.02924	0.072812	exposure	TRUE	4.48e-09	inferred	26DM3H
Stearoyl sphingomyelin (d18:1/18:0) levels	rs139889411	A	G	-0.300792	0.0674104	0.0126947	exposure	TRUE	8.12e-06	inferred	26DM3H
Stearoyl sphingomyelin (d18:1/18:0) levels	rs75431233	A	G	-0.232405	0.0476656	0.0256364	exposure	TRUE	1.08e-06	inferred	26DM3H
Stearoyl sphingomyelin (d18:1/18:0) levels	rs7871183	T	C	-0.317744	0.0655795	0.0132727	exposure	TRUE	1.27e-06	inferred	26DM3H
Stearoyl sphingomyelin (d18:1/18:0) levels	rs174604	G	C	-0.0957504	0.0156594	0.366985	exposure	TRUE	9.68e-10	inferred	26DM3H
Stearoyl sphingomyelin (d18:1/18:0) levels	rs144528624	T	C	-0.259746	0.0496281	0.0231175	exposure	TRUE	1.66e-07	inferred	26DM3H
Stearoyl sphingomyelin (d18:1/18:0) levels	rs116987964	C	T	-0.274811	0.0601574	0.0157576	exposure	TRUE	4.92e-06	inferred	26DM3H
Stearoyl sphingomyelin (d18:1/18:0) levels	rs76300790	T	A	0.097539	0.0198965	0.171001	exposure	TRUE	9.47e-07	inferred	26DM3H
Stearoyl sphingomyelin (d18:1/18:0) levels	rs7135337	C	A	0.0802709	0.0152537	0.588881	exposure	TRUE	1.42e-07	inferred	26DM3H
Stearoyl sphingomyelin (d18:1/18:0) levels	rs118118765	G	A	-0.309302	0.0647371	0.0136861	exposure	TRUE	1.77e-06	inferred	26DM3H
Stearoyl sphingomyelin (d18:1/18:0) levels	rs17101394	A	G	0.179217	0.020081	0.164536	exposure	TRUE	4.47e-19	inferred	26DM3H
Stearoyl sphingomyelin (d18:1/18:0) levels	rs117435952	A	G	-0.145987	0.0326708	0.0557643	exposure	TRUE	7.88e-06	inferred	26DM3H
Stearoyl sphingomyelin (d18:1/18:0) levels	rs4787181	G	C	-0.111289	0.0251118	0.0996828	exposure	TRUE	9.35e-06	inferred	26DM3H
Stearoyl sphingomyelin (d18:1/18:0) levels	rs1466448	A	C	0.229645	0.0187653	0.808513	exposure	TRUE	1.95e-34	inferred	26DM3H
Stearoyl sphingomyelin (d18:1/18:0) levels	rs7260306	T	G	-0.07122	0.0156234	0.396453	exposure	TRUE	5.15e-06	inferred	26DM3H
Stearoyl sphingomyelin (d18:1/18:0) levels	rs445925	A	G	-0.145839	0.024203	0.107394	exposure	TRUE	1.68e-09	inferred	26DM3H
Stearoyl sphingomyelin (d18:1/18:0) levels	rs35193317	T	C	0.0701878	0.0152278	0.494559	exposure	TRUE	4.04e-06	inferred	26DM3H
Stearoyl sphingomyelin (d18:1/18:0) levels	rs168622	G	T	-0.0925462	0.0154478	0.614615	exposure	TRUE	2.09e-09	inferred	26DM3H
Stearoyl sphingomyelin (d18:1/18:0) levels	rs78831353	C	T	-0.248719	0.0531992	0.0205604	exposure	TRUE	2.94e-06	inferred	26DM3H
Cysteine to 5-oxoproline ratio	rs74087614	C	T	0.566526	0.121322	0.00414988	exposure	TRUE	3.02e-06	inferred	NtIPCp
Cysteine to 5-oxoproline ratio	rs1620440	C	T	-0.117198	0.0238822	0.122432	exposure	TRUE	9.23e-07	inferred	NtIPCp
Cysteine to 5-oxoproline ratio	rs142145481	A	T	-0.267343	0.0595628	0.0176471	exposure	TRUE	7.18e-06	inferred	NtIPCp
Cysteine to 5-oxoproline ratio	rs12108683	A	T	0.0841429	0.0163706	0.595843	exposure	TRUE	2.75e-07	inferred	NtIPCp
Cysteine to 5-oxoproline ratio	rs142431743	A	T	0.314253	0.067502	0.0137491	exposure	TRUE	3.23e-06	inferred	NtIPCp
Cysteine to 5-oxoproline ratio	rs9294513	T	A	-0.0807592	0.0165757	0.673619	exposure	TRUE	1.1e-06	inferred	NtIPCp
Cysteine to 5-oxoproline ratio	rs10266818	G	A	0.158569	0.030069	0.0720925	exposure	TRUE	1.34e-07	inferred	NtIPCp
Cysteine to 5-oxoproline ratio	rs190903025	T	C	0.348923	0.0765446	0.0104383	exposure	TRUE	5.15e-06	inferred	NtIPCp
Cysteine to 5-oxoproline ratio	rs3935209	G	T	0.598517	0.0269626	0.0850128	exposure	TRUE	3.59e-109	inferred	NtIPCp
Cysteine to 5-oxoproline ratio	rs55756748	C	T	0.114263	0.0236987	0.121393	exposure	TRUE	1.42e-06	inferred	NtIPCp
Cysteine to 5-oxoproline ratio	rs4743315	T	C	0.0999059	0.0222463	0.142883	exposure	TRUE	7.09e-06	inferred	NtIPCp
Cysteine to 5-oxoproline ratio	rs2418050	A	G	-0.0843581	0.0178238	0.264101	exposure	TRUE	2.21e-06	inferred	NtIPCp
Cysteine to 5-oxoproline ratio	rs4603201	G	A	-0.0787098	0.0176223	0.282407	exposure	TRUE	7.95e-06	inferred	NtIPCp
Cysteine to 5-oxoproline ratio	rs10831671	C	T	0.0760284	0.0170568	0.29787	exposure	TRUE	8.3e-06	inferred	NtIPCp
Cysteine to 5-oxoproline ratio	rs2657910	A	G	0.127039	0.0223613	0.141968	exposure	TRUE	1.34e-08	inferred	NtIPCp
Cysteine to 5-oxoproline ratio	rs118034599	C	T	0.179556	0.0389033	0.04108	exposure	TRUE	3.92e-06	inferred	NtIPCp
Cysteine to 5-oxoproline ratio	rs3007241	A	T	0.0783351	0.0177194	0.739152	exposure	TRUE	9.83e-06	inferred	NtIPCp
Cysteine to 5-oxoproline ratio	rs188227994	A	G	-0.283646	0.0634686	0.0152035	exposure	TRUE	7.86e-06	inferred	NtIPCp
Cysteine to 5-oxoproline ratio	rs8106222	G	C	-0.0697819	0.0157738	0.41528	exposure	TRUE	9.69e-06	inferred	NtIPCp
Cysteine to 5-oxoproline ratio	rs77927505	A	G	-0.137684	0.0301571	0.0721083	exposure	TRUE	4.98e-06	inferred	NtIPCp
N-methyl-2-pyridone-5-carboxamide levels	rs148853973	C	A	-0.242581	0.0535951	0.0214286	exposure	TRUE	6.01e-06	inferred	VugwdM
N-methyl-2-pyridone-5-carboxamide levels	rs11895508	C	T	0.100791	0.0204023	0.171247	exposure	TRUE	7.81e-07	inferred	VugwdM
N-methyl-2-pyridone-5-carboxamide levels	rs59621444	C	T	-0.112293	0.0191818	0.200785	exposure	TRUE	4.79e-09	inferred	VugwdM
N-methyl-2-pyridone-5-carboxamide levels	rs13016859	G	A	0.0713285	0.0157948	0.547057	exposure	TRUE	6.3e-06	inferred	VugwdM
N-methyl-2-pyridone-5-carboxamide levels	rs76373648	G	C	0.270177	0.0563958	0.0185594	exposure	TRUE	1.66e-06	inferred	VugwdM
N-methyl-2-pyridone-5-carboxamide levels	rs13429657	T	C	0.109313	0.0226595	0.138178	exposure	TRUE	1.41e-06	inferred	VugwdM
N-methyl-2-pyridone-5-carboxamide levels	rs13063446	A	G	-0.146052	0.0307745	0.0672424	exposure	TRUE	2.08e-06	inferred	VugwdM
N-methyl-2-pyridone-5-carboxamide levels	rs10053736	T	G	0.102768	0.0224746	0.135345	exposure	TRUE	4.82e-06	inferred	VugwdM
N-methyl-2-pyridone-5-carboxamide levels	rs115966553	A	C	-0.336599	0.0761096	0.00997796	exposure	TRUE	9.75e-06	inferred	VugwdM
N-methyl-2-pyridone-5-carboxamide levels	rs111893328	A	G	0.339051	0.0752804	0.0105166	exposure	TRUE	6.67e-06	inferred	VugwdM
N-methyl-2-pyridone-5-carboxamide levels	rs78571405	G	T	-0.169476	0.0376657	0.0434141	exposure	TRUE	6.81e-06	inferred	VugwdM
N-methyl-2-pyridone-5-carboxamide levels	rs35433985	A	G	0.422928	0.0932232	0.00685518	exposure	TRUE	5.71e-06	inferred	VugwdM
N-methyl-2-pyridone-5-carboxamide levels	rs4282885	A	G	0.0712224	0.015421	0.514171	exposure	TRUE	3.86e-06	inferred	VugwdM
N-methyl-2-pyridone-5-carboxamide levels	rs7993654	A	G	-0.283208	0.063998	0.0142469	exposure	TRUE	9.63e-06	inferred	VugwdM
N-methyl-2-pyridone-5-carboxamide levels	rs113950395	C	A	0.288337	0.0629989	0.0147889	exposure	TRUE	4.72e-06	inferred	VugwdM
N-methyl-2-pyridone-5-carboxamide levels	rs12708606	G	A	0.209227	0.0426173	0.965762	exposure	TRUE	9.13e-07	inferred	VugwdM
N-methyl-2-pyridone-5-carboxamide levels	rs75625293	C	T	0.851568	0.185433	0.00159666	exposure	TRUE	4.38e-06	inferred	VugwdM
N-methyl-2-pyridone-5-carboxamide levels	rs117261192	G	A	0.279633	0.0620419	0.0152405	exposure	TRUE	6.57e-06	inferred	VugwdM
Maltotriose levels	rs7525374	G	A	0.0950368	0.0212325	0.525656	exposure	TRUE	7.61e-06	inferred	p2QfIL
Maltotriose levels	rs72670481	T	C	-0.287487	0.0506395	0.0444222	exposure	TRUE	1.37e-08	inferred	p2QfIL
Maltotriose levels	rs147666382	A	G	-0.2699	0.0550729	0.0362508	exposure	TRUE	9.55e-07	inferred	p2QfIL
Maltotriose levels	rs113410972	A	G	0.141264	0.0309121	0.135389	exposure	TRUE	4.88e-06	inferred	p2QfIL
Maltotriose levels	rs9855944	A	G	0.0992769	0.0216311	0.360843	exposure	TRUE	4.44e-06	inferred	p2QfIL
Maltotriose levels	rs75049736	G	A	-0.274871	0.0590191	0.0334302	exposure	TRUE	3.2e-06	inferred	p2QfIL
Maltotriose levels	rs117257402	T	C	0.523098	0.106839	0.00954654	exposure	TRUE	9.77e-07	inferred	p2QfIL
Maltotriose levels	rs150215008	T	C	-0.229438	0.0505115	0.044205	exposure	TRUE	5.56e-06	inferred	p2QfIL
Maltotriose levels	rs150000891	T	G	-0.322444	0.0705527	0.0219792	exposure	TRUE	4.87e-06	inferred	p2QfIL
Maltotriose levels	rs12340914	G	A	0.0942204	0.0211623	0.413842	exposure	TRUE	8.5e-06	inferred	p2QfIL
Maltotriose levels	rs1360005	C	T	0.097467	0.0207116	0.510903	exposure	TRUE	2.53e-06	inferred	p2QfIL
Maltotriose levels	rs72552153	A	G	-0.451935	0.0933029	0.0123004	exposure	TRUE	1.27e-06	inferred	p2QfIL
Maltotriose levels	rs3741902	C	T	-0.113786	0.025745	0.201663	exposure	TRUE	9.88e-06	inferred	p2QfIL
Maltotriose levels	rs1426466	C	T	-0.114917	0.0260009	0.801944	exposure	TRUE	9.88e-06	inferred	p2QfIL
Maltotriose levels	rs75183407	T	C	-0.330457	0.0688133	0.0230852	exposure	TRUE	1.57e-06	inferred	p2QfIL
Maltotriose levels	rs1230433	A	G	-0.105534	0.021612	0.655467	exposure	TRUE	1.04e-06	inferred	p2QfIL
Maltotriose levels	rs1254839	G	A	-0.107757	0.0223276	0.322023	exposure	TRUE	1.39e-06	inferred	p2QfIL
Maltotriose levels	rs3935534	C	G	-0.105364	0.0225011	0.682113	exposure	TRUE	2.83e-06	inferred	p2QfIL
[truncated: 32,416 more rows]

## Sheet: Table 3
Table 3 Genetic correlation between gut microbiota and type 2 diabetes (LDSC analysis)
[truncated: 550 more rows]

[truncated: 5 more sheets: Table 4, Table 5, Table 6, Table 7, Table 8]
